# Supplementary material for: Iron overload down-regulates the expression of the HIV-1 Rev cofactor eIF5A in infected T lymphocytes
Source: Proteome Sci. 2017 Aug 4;15:18. doi: 10.1186/s12953-017-0126-0 (PMC5545036; doi:10.1186/s12953-017-0126-0)
Supplement: Supplementary file 4 — Integration of data from quantitative proteomics with the HIV-1 Human Interaction Database. (XLSX 250 kb) [file 12953_2017_126_MOESM4_ESM.xlsx]

## Sheet: IRON
Proteinpilot Unused score	Proteinpilot Total score	% of Coverage sequence	UniProtKB Accession Number	Protein name	Peptides(95%)	IRON/Silac Standard Ratio
2.68	2.68	11.8	Q9BZE4	Nucleolar GTP-binding protein 1	2	0.3913
3.03	3.03	23.8	Q9NZL4	Hsp70-binding protein 1	2	0.4194
18	18	44.9	P06748	Nucleophosmin	12	0.4785
9.53	9.53	11.8	Q9BQG0	Myb-binding protein 1A	5	0.4985
8.49	8.49	29.7	P39687	Acidic leucine-rich nuclear phosphoprotein 32 family member A	5	0.5057
4	4	51.1	P61513	60S ribosomal protein L37a	2	0.5102
6	6	40	P63173	60S ribosomal protein L38	3	0.5209
7.82	7.82	50.3	P83731	60S ribosomal protein L24	6	0.5259
3.67	3.67	21.7	P40429	60S ribosomal protein L13a	4	0.5328
5.28	5.28	9.8	O75643	U5 small nuclear ribonucleoprotein 200 kDa helicase	3	0.5458
6.62	6.62	45.5	P30050	60S ribosomal protein L12	3	0.5472
3.61	5.83	12.7	Q99729	Heterogeneous nuclear ribonucleoprotein A/B	3	0.5487
4	4	17.7	P37108	Signal recognition particle 14 kDa protein	2	0.55
5.7	5.7	46.5	P52907	F-actin-capping protein subunit alpha-1	3	0.5501
28.27	28.27	30.4	P19338	Nucleolin	18	0.5621
4	4	37.3	P18077	60S ribosomal protein L35a	6	0.5634
4.26	4.26	14.8	P62906	60S ribosomal protein L10a	2	0.565
51.67	51.67	33.4	P07814	Bifunctional glutamate/proline--tRNA ligase	27	0.569
8	8	40.5	P42677	40S ribosomal protein S27	4	0.5873
8	8	40	P62244	40S ribosomal protein S15a	5	0.5943
4.46	4.46	6.1	Q92616	Translational activator GCN1	3	0.5955
14.4	14.4	17.6	Q00839	Heterogeneous nuclear ribonucleoprotein U	8	0.5972
2	27.44	53.2	Q71U36	Tubulin alpha-1A chain	28	0.5999
91.56	91.56	38.5	Q00610	Clathrin heavy chain 1	48	0.6104
6.02	6.02	16.7	Q9Y2W1	Thyroid hormone receptor-associated protein 3	3	0.6108
6	6	10.5	O75534	Cold shock domain-containing protein E1	3	0.6114
6	6	28.1	P46778	60S ribosomal protein L21	3	0.6114
4	4	24	Q16629	Serine/arginine-rich splicing factor 7	2	0.6152
10	10	33.5	Q9UL46	Proteasome activator complex subunit 2	6	0.6168
34.47	58.33	34.7	P35580	Myosin-10	30	0.6169
10	10	65.2	P25398	40S ribosomal protein S12	6	0.6171
8	8	34.4	P50914	60S ribosomal protein L14	6	0.6174
4.05	4.05	46.4	P62857	40S ribosomal protein S28	3	0.6192
2.36	6.57	32.4	P06753	Tropomyosin alpha-3 chain	3	0.6193
4.03	4.03	29.9	P53999	Activated RNA polymerase II transcriptional coactivator p15	2	0.6195
3.06	5.15	26.3	O00571	ATP-dependent RNA helicase DDX3X	5	0.6227
3.09	3.09	16	O43143	Putative pre-mRNA-splicing factor ATP-dependent RNA helicase DHX15	2	0.624
20.32	20.32	40.7	P46777	60S ribosomal protein L5	12	0.6251
4.63	4.63	29.2	O95861	3'(2'),5'-bisphosphate nucleotidase 1	3	0.6295
9.11	9.11	24.8	P61254	60S ribosomal protein L26	6	0.6296
2	6.4	29.5	Q92688	Acidic leucine-rich nuclear phosphoprotein 32 family member B	4	0.63
6.53	6.53	32.6	P62913	60S ribosomal protein L11	3	0.631
3.89	3.89	18.1	O00487	26S proteasome non-ATPase regulatory subunit 14	2	0.6314
7.61	7.61	25	Q13838	Spliceosome RNA helicase DDX39B	4	0.6329
3.17	3.17	16.1	Q7Z2W9	39S ribosomal protein L21, mitochondrial	2	0.6351
4.12	4.12	17.8	Q9BUJ2	Heterogeneous nuclear ribonucleoprotein U-like protein 1	2	0.6357
18	18	51.1	Q02543	60S ribosomal protein L18a	11	0.6366
31.14	31.14	56.4	P08670	Vimentin	20	0.643
10.5	10.5	52.7	P46776	60S ribosomal protein L27a	7	0.6483
6	6	15.2	Q14103	Heterogeneous nuclear ribonucleoprotein D0	3	0.6492
16.36	16.36	51.5	P61313	60S ribosomal protein L15	12	0.6503
6.43	6.43	7.7	Q8TEQ6	Gem-associated protein 5	4	0.652
4.85	4.85	4.7	P29144	Tripeptidyl-peptidase 2	3	0.6545
6	6	63.9	P63220	40S ribosomal protein S21	5	0.6564
13.8	13.8	15.6	Q9BZQ8	Protein Niban	8	0.6573
4.02	4.02	24.8	P62899	60S ribosomal protein L31	2	0.6603
18.1	18.1	23.4	Q14974	Importin subunit beta-1	9	0.6605
16.42	16.42	69.1	P23396	40S ribosomal protein S3	10	0.6624
64.14	64.14	48	Q14152	Eukaryotic translation initiation factor 3 subunit A	32	0.6633
10	10	31.4	P62081	40S ribosomal protein S7	5	0.6638
4	4	15.2	Q99426	Tubulin-folding cofactor B	2	0.6641
12	12	30	P36578	60S ribosomal protein L4	8	0.6645
2.65	2.65	15	P17980	26S protease regulatory subunit 6A	2	0.6649
2.43	2.43	15.4	Q9H3U1	Protein unc-45 homolog A	2	0.6668
6	6	11.9	P09874	Poly [ADP-ribose] polymerase 1	3	0.6709
21.02	21.02	31.3	P33991	DNA replication licensing factor MCM4	10	0.6715
6	6	33.7	P49458	Signal recognition particle 9 kDa protein	3	0.6725
12.96	12.96	59.1	P62241	40S ribosomal protein S8	13	0.6725
6.9	6.9	37	P62917	60S ribosomal protein L8	4	0.6731
17.76	17.76	37.9	P61247	40S ribosomal protein S3a	15	0.6748
18.86	18.86	48.6	P27635	60S ribosomal protein L10	12	0.6755
11.68	11.68	17.4	Q92499	ATP-dependent RNA helicase DDX1	7	0.6771
9.91	9.91	39.7	P18621	60S ribosomal protein L17	5	0.6821
14	14	22.8	P39023	60S ribosomal protein L3	7	0.6843
4	4	15.6	P62910	60S ribosomal protein L32	2	0.6847
4	4	20	Q7RTV0	PHD finger-like domain-containing protein 5A	2	0.6876
68.95	68.95	40.3	P42704	Leucine-rich PPR motif-containing protein, mitochondrial	36	0.6886
29.98	29.98	70	P63244	Guanine nucleotide-binding protein subunit beta-2-like 1	19	0.6906
2	4	37.5	P62987	Ubiquitin-60S ribosomal protein L40	2	0.6944
2.83	5.09	19.8	Q92930	Ras-related protein Rab-8B	4	0.6972
18	18	47.3	P62249	40S ribosomal protein S16	11	0.6977
18.19	18.19	23.3	Q99613	Eukaryotic translation initiation factor 3 subunit C	9	0.699
4.11	4.11	18	Q12874	Splicing factor 3A subunit 3	3	0.7007
6.79	6.79	29.1	P15121	Aldose reductase	4	0.7011
3.07	3.07	14.8	O95373	Importin-7	2	0.7021
2.03	4.06	23.8	P38919	Eukaryotic initiation factor 4A-III	2	0.7025
5.3	5.3	17.4	P11387	DNA topoisomerase 1	3	0.7027
2.79	2.79	20.2	Q92890	Ubiquitin fusion degradation protein 1 homolog	2	0.703
13.52	13.52	65.9	P09382	Galectin-1	11	0.7041
4	4	20.3	P60763	Ras-related C3 botulinum toxin substrate 3	2	0.7044
4.02	4.02	44	Q07955	Serine/arginine-rich splicing factor 1	2	0.7065
29.57	29.57	56.1	P68363	Tubulin alpha-1B chain	30	0.7068
10.84	10.84	37.6	Q9Y617	Phosphoserine aminotransferase	8	0.707
2.86	2.86	16.4	P52566	Rho GDP-dissociation inhibitor 2	2	0.7103
8.02	8.02	25.1	Q5VTE0	Putative elongation factor 1-alpha-like 3	4	0.7105
8.74	8.74	49	P32969	60S ribosomal protein L9	5	0.7106
3.14	3.14	50	Q6P5R6	60S ribosomal protein L22-like 1	2	0.7121
17.47	17.47	27.2	P11940	Polyadenylate-binding protein 1	10	0.7125
5.04	9.45	41.2	P26583	High mobility group protein B2	6	0.7126
41.46	41.46	32.7	P46940	Ras GTPase-activating-like protein IQGAP1	21	0.7129
3.11	3.11	28.1	P50897	Palmitoyl-protein thioesterase 1	2	0.7151
8.76	8.76	29.8	P62280	40S ribosomal protein S11	5	0.7161
4.64	4.64	10.2	O00231	26S proteasome non-ATPase regulatory subunit 11	3	0.7169
6	6	37.1	P62829	60S ribosomal protein L23	3	0.7169
10	10	70.4	P05387	60S acidic ribosomal protein P2	5	0.7193
61.5	61.5	29.5	P27708	CAD protein	31	0.7194
8.02	8.02	53.2	P62266	40S ribosomal protein S23	5	0.72
6	6	29.5	Q9Y3U8	60S ribosomal protein L36	3	0.7205
174.16	174.16	56.8	P35579	Myosin-9	109	0.7208
7.6	7.6	33.8	P30084	Enoyl-CoA hydratase, mitochondrial	4	0.7226
4.64	4.64	22.7	P43243	Matrin-3	2	0.7234
5.47	5.47	18.4	P60228	Eukaryotic translation initiation factor 3 subunit E	3	0.7251
6.25	6.25	18.5	P36542	ATP synthase subunit gamma, mitochondrial	4	0.7253
4	5.36	21.1	A6NL28	Putative tropomyosin alpha-3 chain-like protein	3	0.7282
2.89	2.89	34.8	O75531	Barrier-to-autointegration factor	2	0.7304
12.78	12.78	24.1	Q08J23	tRNA (cytosine(34)-C(5))-methyltransferase	7	0.7307
4.01	4.01	21.5	O15371	Eukaryotic translation initiation factor 3 subunit D	2	0.731
8.32	8.32	44.4	P51149	Ras-related protein Rab-7a	5	0.7311
23.36	23.36	32.1	P25205	DNA replication licensing factor MCM3	13	0.7319
10.02	10.02	36.6	P39019	40S ribosomal protein S19	6	0.7322
6.04	6.04	57.1	P61224	Ras-related protein Rap-1b	3	0.7333
2	5.09	19.8	P61006	Ras-related protein Rab-8A	4	0.7339
2.92	2.92	7.6	Q92888	Rho guanine nucleotide exchange factor 1	2	0.7346
5.81	5.81	28.3	P33241	Lymphocyte-specific protein 1	5	0.7359
22.99	22.99	49.7	P60174	Triosephosphate isomerase	11	0.737
11.52	11.52	54.8	Q01469	Fatty acid-binding protein, epidermal	6	0.737
160.7	160.7	50.7	P21333	Filamin-A	94	0.7375
4.02	6.03	16.6	P14550	Alcohol dehydrogenase [NADP(+)]	3	0.7376
5.68	5.68	30.9	P43487	Ran-specific GTPase-activating protein	3	0.7388
7.11	7.11	39.8	P84095	Rho-related GTP-binding protein RhoG	5	0.74
23.14	23.14	34.2	P49736	DNA replication licensing factor MCM2	12	0.7407
11.75	18.06	50.1	P22626	Heterogeneous nuclear ribonucleoproteins A2/B1	9	0.7412
7.89	7.89	24.3	Q15907	Ras-related protein Rab-11B	5	0.7416
12	12	28.4	P26599	Polypyrimidine tract-binding protein 1	6	0.7426
8.65	8.65	9	P52701	DNA mismatch repair protein Msh6	5	0.7442
14.94	14.94	54.4	P46782	40S ribosomal protein S5	9	0.7458
12	12	79.8	Q9GZT3	SRA stem-loop-interacting RNA-binding protein, mitochondrial	6	0.7463
6.8	6.8	9.6	P11216	Glycogen phosphorylase, brain form	4	0.7464
5.31	5.32	27.1	O43684	Mitotic checkpoint protein BUB3	3	0.7465
10.13	10.13	54.1	P0CW22	40S ribosomal protein S17-like	7	0.748
4	12	43.5	P31946	14-3-3 protein beta/alpha	7	0.7483
4	4	12.6	P50402	Emerin	2	0.749
16	16	35.7	P62701	40S ribosomal protein S4, X isoform	9	0.7495
6.53	6.53	11.8	O95466	Formin-like protein 1	4	0.7509
11.32	11.32	15.5	Q08945	FACT complex subunit SSRP1	6	0.7509
4	4	29.8	P59998	Actin-related protein 2/3 complex subunit 4	2	0.7525
9.28	9.28	11.9	Q6P2Q9	Pre-mRNA-processing-splicing factor 8	6	0.7527
6.61	6.61	11	P26358	DNA (cytosine-5)-methyltransferase 1	4	0.7533
10.17	12.92	22.4	P52789	Hexokinase-2	6	0.7539
23.4	23.4	48.5	P26641	Elongation factor 1-gamma	14	0.7548
44.61	44.61	62.4	P07437	Tubulin beta chain	36	0.7551
17.21	17.21	26.9	Q01813	6-phosphofructokinase type C	9	0.7567
8.75	8.75	34.1	Q9Y266	Nuclear migration protein nudC	5	0.7574
28.51	28.51	24.3	Q08211	ATP-dependent RNA helicase A	14	0.7575
18.14	18.14	22.8	P55060	Exportin-2	10	0.7579
26	26	41	Q02878	60S ribosomal protein L6	15	0.7581
4	4	12.3	Q9BTT0	Acidic leucine-rich nuclear phosphoprotein 32 family member E	2	0.7595
14.28	14.28	18.6	P06744	Glucose-6-phosphate isomerase	7	0.7601
25.21	25.21	33.7	P40939	Trifunctional enzyme subunit alpha, mitochondrial	13	0.7627
7.15	7.15	19.3	P37837	Transaldolase	4	0.7629
4.84	4.84	30.9	P61353	60S ribosomal protein L27	5	0.7633
12.41	12.41	22.9	P02545	Prelamin-A/C	7	0.7639
10.08	10.08	27.7	P15880	40S ribosomal protein S2	6	0.7643
12.12	12.12	50.7	P00966	Argininosuccinate synthase	8	0.7649
2	8.69	50	Q562R1	Beta-actin-like protein 2	15	0.765
5.64	5.64	7.4	Q14839	Chromodomain-helicase-DNA-binding protein 4	3	0.7652
22.04	22.04	32.2	P78371	T-complex protein 1 subunit beta	13	0.7658
2.18	2.18	5.7	Q96QK1	Vacuolar protein sorting-associated protein 35	2	0.7661
5.8	5.8	10.2	P54136	Arginine--tRNA ligase, cytoplasmic	3	0.7665
6	6	16.8	P62851	40S ribosomal protein S25	3	0.7672
3.48	3.48	30.2	Q969Q0	60S ribosomal protein L36a-like	7	0.7694
3.23	3.23	10.1	O43592	Exportin-T	3	0.7716
12	12	40.3	P84077	ADP-ribosylation factor 1	6	0.7726
8.02	8.02	45.1	P62847	40S ribosomal protein S24	5	0.7731
4	4	21.4	P47914	60S ribosomal protein L29	3	0.7737
12.43	12.43	51.3	P62269	40S ribosomal protein S18	7	0.7748
4	4	5.1	P46063	ATP-dependent DNA helicase Q1	2	0.7749
6	6	33.9	P62273	40S ribosomal protein S29	3	0.7751
21.18	21.18	29.1	P42229	Signal transducer and activator of transcription 5A	13	0.7753
13.81	13.81	43	Q14166	Tubulin--tyrosine ligase-like protein 12	7	0.7768
6.13	6.13	19.3	O15144	Actin-related protein 2/3 complex subunit 2	3	0.778
9.67	9.67	44.2	Q06323	Proteasome activator complex subunit 1	7	0.7796
19.75	19.75	50.9	P67809	Nuclease-sensitive element-binding protein 1	11	0.7803
6	6	19.6	P30044	Peroxiredoxin-5, mitochondrial	3	0.7811
9.04	9.04	25.8	P31153	S-adenosylmethionine synthase isoform type-2	5	0.7829
8	8	42.3	P42766	60S ribosomal protein L35	7	0.7829
26.33	26.33	25.1	O00410	Importin-5	14	0.7838
4.04	4.04	17.7	Q9Y262	Eukaryotic translation initiation factor 3 subunit L	2	0.784
4	4	34.2	P62308	Small nuclear ribonucleoprotein G	2	0.7848
34.36	34.36	32.9	P13010	X-ray repair cross-complementing protein 5	17	0.7867
4	4	17	P47756	F-actin-capping protein subunit beta	2	0.7867
14.11	14.11	58.4	P23528	Cofilin-1	8	0.7883
4.55	4.55	18.9	Q9NVI7	ATPase family AAA domain-containing protein 3A	2	0.7888
56.05	56.05	56	P11142	Heat shock cognate 71 kDa protein	65	0.7895
13.96	13.96	48	P05388	60S acidic ribosomal protein P0	7	0.7903
32.14	32.14	63.6	P68104	Elongation factor 1-alpha 1	30	0.7903
4.01	4.01	13.6	O60841	Eukaryotic translation initiation factor 5B	2	0.7907
10.03	10.03	33.7	P62753	40S ribosomal protein S6	5	0.7916
4	4	12.6	O43324	Eukaryotic translation elongation factor 1 epsilon-1	2	0.7918
17.72	17.72	68.3	P37802	Transgelin-2	10	0.7928
18.01	20.13	53.5	P63104	14-3-3 protein zeta/delta	11	0.7928
6	6	40.9	P62888	60S ribosomal protein L30	4	0.7935
14.13	14.13	42.5	P33316	Deoxyuridine 5'-triphosphate nucleotidohydrolase, mitochondrial	9	0.7939
16	16	50.2	P12004	Proliferating cell nuclear antigen	11	0.7952
12.15	12.15	46.5	P26373	60S ribosomal protein L13	8	0.7959
3.35	3.35	47.7	P35268	60S ribosomal protein L22	3	0.7987
7.37	7.37	11	Q2NL82	Pre-rRNA-processing protein TSR1 homolog	4	0.7999
33.68	33.68	26.2	P41252	Isoleucine--tRNA ligase, cytoplasmic	17	0.8002
5.79	5.79	18.1	P55786	Puromycin-sensitive aminopeptidase	4	0.8025
8	8	25	P61026	Ras-related protein Rab-10	5	0.8042
28.08	28.08	52.7	P09651	Heterogeneous nuclear ribonucleoprotein A1	15	0.8047
6	6	45.5	P62979	Ubiquitin-40S ribosomal protein S27a	4	0.8058
2.79	2.79	24.1	P15170	Eukaryotic peptide chain release factor GTP-binding subunit ERF3A	3	0.8066
16.89	16.89	43.8	P46781	40S ribosomal protein S9	14	0.8077
11.77	11.77	20.2	Q7L014	Probable ATP-dependent RNA helicase DDX46	5	0.8078
6	6	25.5	Q07021	Complement component 1 Q subcomponent-binding protein, mitochondrial	5	0.8095
16.36	16.36	50.9	P29692	Elongation factor 1-delta	9	0.8097
18.02	18.02	23.6	P50991	T-complex protein 1 subunit delta	9	0.8114
14.33	14.33	49.6	P67936	Tropomyosin alpha-4 chain	7	0.812
3.74	11.27	26.1	Q13310	Polyadenylate-binding protein 4	6	0.8122
1.58	1.58	11.6	Q9UBQ7	Glyoxylate reductase/hydroxypyruvate reductase	2	0.8133
4	4	35.2	Q9NRX4	14 kDa phosphohistidine phosphatase	2	0.8134
7.76	7.76	14	O60506	Heterogeneous nuclear ribonucleoprotein Q	4	0.8143
28.04	28.04	33.2	P55884	Eukaryotic translation initiation factor 3 subunit B	15	0.8144
2.86	2.86	14	Q13557	Calcium/calmodulin-dependent protein kinase type II subunit delta	2	0.8146
5.09	5.09	21.6	P17931	Galectin-3	4	0.817
6	42.58	61.4	P68371	Tubulin beta-4B chain	34	0.8183
8.02	8.02	15.7	P45974	Ubiquitin carboxyl-terminal hydrolase 5	5	0.8196
7.91	7.91	42.5	Q15185	Prostaglandin E synthase 3	6	0.82
23.85	23.85	25.7	Q14566	DNA replication licensing factor MCM6	13	0.8209
3.59	3.59	27.4	P98179	Putative RNA-binding protein 3	2	0.8216
4.33	4.33	18	P13804	Electron transfer flavoprotein subunit alpha, mitochondrial	3	0.8218
11.53	11.53	17.2	Q8WUM4	Programmed cell death 6-interacting protein	6	0.8222
13.01	13.01	25.4	P22234	Multifunctional protein ADE2	7	0.8234
3.04	3.04	13.5	P26196	Probable ATP-dependent RNA helicase DDX6	3	0.8235
6	6	10.9	O43837	Isocitrate dehydrogenase [NAD] subunit beta, mitochondrial	3	0.8261
10.29	10.29	16.5	Q8NE71	ATP-binding cassette sub-family F member 1	6	0.8271
76.77	76.77	61.3	P13639	Elongation factor 2	60	0.8277
3.02	3.02	14.8	P62993	Growth factor receptor-bound protein 2	2	0.8281
4.09	4.09	27.8	P47813	Eukaryotic translation initiation factor 1A, X-chromosomal	2	0.8299
12.45	16.64	40	P27348	14-3-3 protein theta O	11	0.83
4.79	4.79	17.6	P19623	Spermidine synthase	3	0.831
14.06	14.06	40	P09429	High mobility group protein B1	8	0.8336
17.5	17.5	78.6	P07737	Profilin-1	20	0.8338
18.17	18.17	36.3	Q99832	T-complex protein 1 subunit eta	11	0.8358
2.61	2.61	7.1	Q96C86	m7GpppX diphosphatase	2	0.836
47.86	47.86	49.2	P34932	Heat shock 70 kDa protein 4	25	0.8374
10.09	10.09	46.6	Q99497	Protein DJ-1	5	0.8382
6	6	31.3	O95379	Tumor necrosis factor alpha-induced protein 8	3	0.8384
3.19	3.19	13.1	Q9NSD9	Phenylalanine--tRNA ligase beta subunit	2	0.8395
4.07	8.11	30.4	Q15366	Poly(rC)-binding protein 2	5	0.8417
118.27	118.27	42.7	P49327	Fatty acid synthase	66	0.8427
6.01	6.01	22.7	Q9UL25	Ras-related protein Rab-21	3	0.8431
8	8	25.6	Q13765	Nascent polypeptide-associated complex subunit alpha	4	0.8434
27.79	27.79	46.7	P23381	Tryptophan--tRNA ligase, cytoplasmic	14	0.8437
2.16	8.53	35	P18085	ADP-ribosylation factor 4	4	0.846
2.59	2.59	10.9	P57088	Transmembrane protein 33	2	0.8466
21.73	22.89	37.8	Q92945	Far upstream element-binding protein 2	13	0.8467
13.45	13.45	16.5	Q99460	26S proteasome non-ATPase regulatory subunit 1	7	0.8481
13.27	13.27	38.5	Q15365	Poly(rC)-binding protein 1	9	0.8484
14.04	14.04	58	P08865	40S ribosomal protein SA	7	0.8486
6.43	6.43	47.6	P62318	Small nuclear ribonucleoprotein Sm D3	4	0.8507
10	10	37.1	P62277	40S ribosomal protein S13	5	0.8514
4.01	4.01	32.8	P61158	Actin-related protein 3	2	0.8521
7.78	7.78	37.4	P61289	Proteasome activator complex subunit 3	4	0.8525
6	6	39	P62633	Cellular nucleic acid-binding protein	3	0.8525
20.1	20.1	25	Q13263	Transcription intermediary factor 1-beta	10	0.8529
5.8	6	36.8	P61088	Ubiquitin-conjugating enzyme E2 N	4	0.8544
20.8	20.8	50.9	P27695	DNA-(apurinic or apyrimidinic site) lyase	14	0.8548
1.64	1.64	5.8	A0AVT1	Ubiquitin-like modifier-activating enzyme 6	2	0.8559
3.74	3.74	18.6	P62861	40S ribosomal protein S30	2	0.8566
3.22	3.22	16.5	P17174	Aspartate aminotransferase, cytoplasmic	2	0.8572
8.09	8.09	24.7	Q13283	Ras GTPase-activating protein-binding protein 1	5	0.8576
19.91	19.91	30.9	P56192	Methionine--tRNA ligase, cytoplasmic	10	0.858
8.42	8.42	51.1	Q07020	60S ribosomal protein L18	6	0.8635
2.83	20.23	36.1	Q9BUF5	Tubulin beta-6 chain	16	0.8645
18.16	18.16	45.6	P18124	60S ribosomal protein L7	9	0.8651
16.05	16.05	19.4	Q12906	Interleukin enhancer-binding factor 3	8	0.8658
11.31	11.31	20.9	P17844	Probable ATP-dependent RNA helicase DDX5	6	0.8659
9.91	9.91	29.9	O43776	Asparagine--tRNA ligase, cytoplasmic	6	0.8691
18.11	18.11	31.6	Q9P258	Protein RCC2	10	0.8691
4	4	16.5	P25788	Proteasome subunit alpha type-3	2	0.8708
9.96	9.96	21.3	P50213	Isocitrate dehydrogenase [NAD] subunit alpha, mitochondrial	5	0.8741
6	6	21.8	P60981	Destrin	3	0.8743
10.76	10.76	38.8	Q15181	Inorganic pyrophosphatase	7	0.8769
6.95	6.95	13	Q9HAV4	Exportin-5	4	0.877
28.25	28.25	42.4	P41250	Glycine--tRNA ligase	15	0.878
6.73	6.73	12.9	Q15046	Lysine--tRNA ligase	4	0.8792
9.62	9.62	14.4	Q9BXJ9	N-alpha-acetyltransferase 15, NatA auxiliary subunit	5	0.8806
8	8	27.6	P39748	Flap endonuclease 1	4	0.8807
32.73	32.73	45.3	Q92598	Heat shock protein 105 kDa	19	0.8809
24.35	24.35	18.5	P12270	Nucleoprotein TPR	13	0.8813
16.96	16.96	23.3	Q9BSJ8	Extended synaptotagmin-1	7	0.8836
12.12	12.12	21.6	P17987	T-complex protein 1 subunit alpha	6	0.8839
26	26	58.7	P18669	Phosphoglycerate mutase 1	17	0.884
26.05	26.05	71.9	Q06830	Peroxiredoxin-1	16	0.8842
4	4	15	O00154	Cytosolic acyl coenzyme A thioester hydrolase	2	0.8851
4.02	4.02	19.3	O00303	Eukaryotic translation initiation factor 3 subunit F	2	0.8862
2.98	2.98	9.6	Q14195	Dihydropyrimidinase-related protein 3	2	0.8881
6	6	16.7	Q9Y285	Phenylalanine--tRNA ligase alpha subunit	3	0.8885
13.64	13.64	54.6	P46783	40S ribosomal protein S10	8	0.8887
18.98	18.98	46.2	P49368	T-complex protein 1 subunit gamma	10	0.8892
10.05	10.05	57.3	P19105	Myosin regulatory light chain 12A	5	0.8913
6.03	6.03	19.8	P28074	Proteasome subunit beta type-5	3	0.8923
11.98	11.98	20.7	P53618	Coatomer subunit beta	6	0.8928
7.61	7.61	15.1	P52888	Thimet oligopeptidase	4	0.8952
8	8	34.8	P84103	Serine/arginine-rich splicing factor 3	5	0.9009
6.69	6.69	31.1	P61586	Transforming protein RhoA	3	0.9033
3.72	3.72	22.2	P00491	Purine nucleoside phosphorylase	4	0.9036
25.2	25.2	40	P61978	Heterogeneous nuclear ribonucleoprotein K	16	0.9036
20.15	20.15	39.6	P49411	Elongation factor Tu, mitochondrial	11	0.9045
10.14	10.14	32.8	P13489	Ribonuclease inhibitor	7	0.9048
8.95	8.95	20.7	Q9BQ52	Zinc phosphodiesterase ELAC protein 2	5	0.9056
12	12	17.9	P55209	Nucleosome assembly protein 1-like	7	0.9063
5.69	5.69	17.9	Q9UMS4	Pre-mRNA-processing factor 19	3	0.9068
36.28	36.28	33.9	P53621	Coatomer subunit alpha	18	0.9077
4.6	4.6	16.9	P14317	Hematopoietic lineage cell-specific protein	3	0.9091
11.55	11.55	29.4	P52209	6-phosphogluconate dehydrogenase, decarboxylating	6	0.91
3.42	3.42	10.2	Q00341	Vigilin	3	0.9101
3.36	3.36	7.1	Q9P2J5	Leucine--tRNA ligase, cytoplasmic	2	0.9106
21.21	21.21	24.3	Q9Y5B9	FACT complex subunit SPT16	13	0.9127
23.28	23.28	42.9	P31939	Bifunctional purine biosynthesis protein PURH	16	0.9153
46.39	46.39	21.3	Q9Y490	Talin-1	24	0.9166
4.51	4.51	20.5	P43366	Melanoma-associated antigen B1	2	0.9172
8.36	8.36	36.7	P84098	60S ribosomal protein L19	4	0.9172
10	10	26	P52565	Rho GDP-dissociation inhibitor 1	5	0.9178
4	8	30.2	P09104	Gamma-enolase	6	0.918
5.32	5.32	18.2	P41091	Eukaryotic translation initiation factor 2 subunit 3	4	0.9196
13.07	13.07	28.7	P22102	Trifunctional purine biosynthetic protein adenosine-3	8	0.9199
21.37	21.37	32.1	P50990	T-complex protein 1 subunit theta	12	0.921
10.07	10.07	24	P40925	Malate dehydrogenase, cytoplasmic	6	0.9234
5.46	5.46	14.2	P00492	Hypoxanthine-guanine phosphoribosyltransferase	3	0.9244
4.01	4.01	13.2	O94826	Mitochondrial import receptor subunit TOM70	2	0.9246
20.53	20.53	54.1	P62258	14-3-3 protein epsilon	12	0.925
8.45	8.45	11.7	P31146	Coronin-1A	5	0.9254
4.02	4.02	16.3	P30153	Serine/threonine-protein phosphatase 2A 65 kDa regulatory subunit A alpha isoform	2	0.9263
4.52	4.52	51.6	P49773	Histidine triad nucleotide-binding protein 1	2	0.928
5.12	5.12	17.3	P62136	Serine/threonine-protein phosphatase PP1-alpha catalytic subunit	3	0.928
6.27	6.27	12.3	Q12756	Kinesin-like protein KIF1A	4	0.9286
14.58	23.58	41.5	P15311	Ezrin	15	0.9298
22	22	30.3	P33993	DNA replication licensing factor MCM7	11	0.9309
13.89	13.89	44	O00299	Chloride intracellular channel protein 1	7	0.9321
27.34	27.34	32.3	Q7KZF4	Staphylococcal nuclease domain-containing protein 1	14	0.9322
3.5	3.5	13.4	O94979	Protein transport protein Sec31A	2	0.9324
7.13	7.13	11.9	O14980	Exportin-1	4	0.9339
5.23	5.23	9.3	P26368	Splicing factor U2AF 65 kDa subunit	3	0.9341
6.18	6.18	8.8	Q9UHX1	Poly(U)-binding-splicing factor PUF60	4	0.9407
7.68	7.68	15.6	O94925	Glutaminase kidney isoform, mitochondrial	4	0.9409
10.2	10.2	34.2	P08754	Guanine nucleotide-binding protein G(k) subunit alpha	5	0.941
19.64	19.64	51.9	P62826	GTP-binding nuclear protein Ran	14	0.9418
13.8	13.8	33.5	P62424	60S ribosomal protein L7a	7	0.9427
4	4	18.2	P40937	Replication factor C subunit 5	2	0.9439
5.18	5.18	18.5	Q04760	Lactoylglutathione lyase	3	0.9443
2.98	5.27	33.8	Q9H0U4	Ras-related protein Rab-1B	4	0.9475
6.8	6.8	28.5	P13693	Translationally-controlled tumor protein	3	0.9485
26.33	26.33	47.8	P60842	Eukaryotic initiation factor 4A-I	15	0.9504
8.24	8.24	22.5	O43175	D-3-phosphoglycerate dehydrogenase	5	0.9505
8.65	8.65	20.6	P49591	Serine--tRNA ligase, cytoplasmic	4	0.9517
6.57	6.57	33.1	P62316	Small nuclear ribonucleoprotein Sm D2	4	0.954
46.77	46.77	67.3	P13796	Plastin-2	39	0.955
37.26	37.26	27.8	Q04637	Eukaryotic translation initiation factor 4 gamma 1	19	0.9558
3.44	3.44	10.7	Q86XP3	ATP-dependent RNA helicase DDX42	2	0.9569
4.91	4.91	20.9	P30085	UMP-CMP kinase	3	0.957
6.78	6.78	33.1	P60660	Myosin light polypeptide 6	3	0.9581
4.02	4.02	18.6	O95433	Activator of 90 kDa heat shock protein ATPase homolog 1	2	0.9582
39.89	39.89	48	P23246	Splicing factor, proline- and glutamine-rich	26	0.9585
22.76	22.76	41	Q15233	Non-POU domain-containing octamer-binding protein	11	0.9585
2.05	2.05	14.4	O75396	Vesicle-trafficking protein SEC22b	2	0.961
31.26	31.26	50.6	P00338	L-lactate dehydrogenase A chain	15	0.9612
8	8	57.6	Q4VC31	Coiled-coil domain-containing protein 58	4	0.9619
3.12	3.12	8.6	P12268	Inosine-5'-monophosphate dehydrogenase 2	2	0.9625
4.88	4.88	28.4	P68400	Casein kinase II subunit alpha	3	0.9636
44.5	44.5	37.9	P22314	Ubiquitin-like modifier-activating enzyme 1	23	0.9644
21.91	21.91	26.8	O15067	Phosphoribosylformylglycinamidine synthase	11	0.9659
14.23	22.65	42.4	P08107	Heat shock 70 kDa protein 1A/1B	20	0.9667
4.83	4.83	17	Q8N163	DBIRD complex subunit KIAA1967	3	0.9668
12.9	12.9	34.8	P12956	X-ray repair cross-complementing protein 6	7	0.9688
8	8	41	P10599	Thioredoxin	4	0.9698
4	4	15.4	O60493	Sorting nexin-3	2	0.9705
14	14	62.3	P63241	Eukaryotic translation initiation factor 5A-1	10	0.9705
4.69	4.69	8.6	O60763	General vesicular transport factor p115	2	0.9724
15.96	18.03	47	P07195	L-lactate dehydrogenase B chain	9	0.9725
3.52	3.52	8.9	P43686	26S protease regulatory subunit 6B	2	0.9743
40.45	40.45	52.1	P55072	Transitional endoplasmic reticulum ATPase	26	0.975
14.84	14.84	21.6	P78344	Eukaryotic translation initiation factor 4 gamma 2	9	0.9754
26.31	26.31	77.6	P62937	Peptidyl-prolyl cis-trans isomerase A	32	0.9764
34.52	34.52	66.3	P04406	Glyceraldehyde-3-phosphate dehydrogenase	38	0.9783
4	4	10.2	Q01581	Hydroxymethylglutaryl-CoA synthase, cytoplasmic	2	0.9824
12.14	12.14	23.3	P29401	Transketolase	8	0.9851
24.11	24.11	44.8	P38646	Stress-70 protein, mitochondrial	14	0.9858
13.63	13.63	25	Q9NY33	Dipeptidyl peptidase 3	8	0.9861
5.32	9.77	32.1	P04899	Guanine nucleotide-binding protein G(i) subunit alpha-2	5	0.9885
4	4	30.4	P14174	Macrophage migration inhibitory factor	7	0.9887
36.64	36.64	60.1	P14618	Pyruvate kinase isozymes M1/M2	25	0.9889
11.01	11.01	18.8	O14776	Transcription elongation regulator 1	6	0.9912
6	6	35.3	P60866	40S ribosomal protein S20	3	0.9924
2.5	2.5	3.8	P54577	Tyrosine--tRNA ligase, cytoplasmic	2	0.9939
26.85	26.85	43.7	P26038	Moesin	16	0.9956
5.63	5.63	21.5	O75153	Clustered mitochondria protein homolog	3	0.996
4	4	10.5	P54578	Ubiquitin carboxyl-terminal hydrolase 14	2	0.9965
2.61	2.61	18.8	P53597	Succinyl-CoA ligase [ADP/GDP-forming] subunit alpha, mitochondrial	2	0.9971
14.75	14.75	27.9	Q9UQ80	Proliferation-associated protein 2G4	8	0.9981
5.64	5.64	28.6	P35998	26S protease regulatory subunit 7	3	0.9992
10	10	38.3	Q15056	Eukaryotic translation initiation factor 4H	6	1
4	4	12.1	Q8WXF1	Paraspeckle component 1	2	1
5.33	5.33	18.6	Q9NZL9	Methionine adenosyltransferase 2 subunit beta	4	1
10.39	10.39	34.5	Q01105	Protein SET	7	1.0013
7.77	7.77	34.8	Q01130	Serine/arginine-rich splicing factor 2	4	1.0036
39.88	39.88	31	P26640	Valine--tRNA ligase	18	1.004
28.5	28.5	34.6	Q13200	26S proteasome non-ATPase regulatory subunit 2	14	1.0044
5.71	5.71	34	Q15785	Mitochondrial import receptor subunit TOM34	3	1.0072
5	5	17.4	Q13435	Splicing factor 3B subunit 2	3	1.0077
14.38	14.38	38.5	Q8NC51	Plasminogen activator inhibitor 1 RNA-binding protein	7	1.0102
5.32	5.32	56.4	P46783	40S ribosomal protein S10	3	1.0121
4.01	4.01	48.8	P62306	Small nuclear ribonucleoprotein F	2	1.0128
6.36	6.36	25.8	P31948	Stress-induced-phosphoprotein 1	3	1.013
11.45	11.45	23.6	Q16891	Mitochondrial inner membrane protein	6	1.0137
10.59	10.59	32.6	P30041	Peroxiredoxin-6	7	1.0141
7.87	7.87	27.3	P23526	Adenosylhomocysteinase	4	1.0158
11.93	11.93	40.3	P42765	3-ketoacyl-CoA thiolase, mitochondrial	6	1.0183
3.38	3.38	10.3	O43242	26S proteasome non-ATPase regulatory subunit 3	2	1.019
2.61	2.61	10.4	P19971	Thymidine phosphorylase	2	1.0193
8.87	8.87	19.8	Q15459	Splicing factor 3A subunit 1	4	1.0214
7.23	7.23	16.2	P50995	Annexin A11	5	1.0216
7.62	7.62	23.3	Q9BXP5	Serrate RNA effector molecule homolog	5	1.0217
10.77	10.77	21	P26639	Threonine--tRNA ligase, cytoplasmic	5	1.0262
44.78	70.35	62.2	P07900	Heat shock protein HSP 90-alpha	57	1.0291
10.1	10.1	21.2	P14868	Aspartate--tRNA ligase, cytoplasmic	5	1.0291
6	6	9.8	P14324	Farnesyl pyrophosphate synthase	3	1.0298
8	8	23.8	Q99714	3-hydroxyacyl-CoA dehydrogenase type-2	4	1.0301
14.54	14.58	23.2	P19367	Hexokinase-1	8	1.031
14.76	14.76	22.8	Q15437	Protein transport protein Sec23B	7	1.0323
4.04	4.04	16.3	Q13347	Eukaryotic translation initiation factor 3 subunit I	2	1.0333
25.57	25.57	46.4	Q96AE4	Far upstream element-binding protein 1	13	1.0341
15.2	15.2	27.7	P11586	C-1-tetrahydrofolate synthase, cytoplasmic	8	1.0348
10.31	10.33	28.4	P40227	T-complex protein 1 subunit zeta	7	1.0352
8	8	18.1	P63261	Actin, cytoplasmic 2	6	1.0367
5.6	5.6	77.9	Q9H3K6	BolA-like protein 2	3	1.0384
11.07	11.07	17.3	Q6PKG0	La-related protein 1	7	1.0397
13.6	13.6	38.7	P50395	Rab GDP dissociation inhibitor beta	7	1.044
18.31	18.31	44	P04075	Fructose-bisphosphate aldolase A	12	1.0501
2.51	2.51	37.1	P63167	Dynein light chain 1, cytoplasmic	2	1.0518
4.24	4.24	19.6	Q96FW1	Ubiquitin thioesterase OTUB1	2	1.0523
5.62	7.89	24.6	P48643	T-complex protein 1 subunit epsilon	5	1.0526
11.13	11.13	17.6	P05120	Plasminogen activator inhibitor 2	6	1.053
6	6	32.6	O43809	Cleavage and polyadenylation specificity factor subunit 5	4	1.0535
32.7	32.7	31.8	O75533	Splicing factor 3B subunit 1	17	1.0542
6	6	28.6	P56537	Eukaryotic translation initiation factor 6	3	1.0563
4.48	6.67	33	P61106	Ras-related protein Rab-14	4	1.0573
5.01	5.01	19.1	P13995	Bifunctional methylenetetrahydrofolate dehydrogenase/cyclohydrolase, mitochondrial	3	1.0574
6	6	20.3	P05198	Eukaryotic translation initiation factor 2 subunit 1	3	1.0583
8	8	44.4	P62854	40S ribosomal protein S26	5	1.0593
4	4	15.6	P00441	Superoxide dismutase [Cu-Zn]	2	1.0601
10.02	10.02	33.3	P60900	Proteasome subunit alpha type-6	5	1.0606
9.74	9.74	20.3	Q92900	Regulator of nonsense transcripts 1	5	1.0612
82.52	82.52	59.5	P08238	Heat shock protein HSP 90-beta	78	1.0641
10.93	10.93	17.3	P35606	Coatomer subunit beta'	6	1.0655
5.12	5.12	18.3	P25786	Proteasome subunit alpha type-1	3	1.0665
4.01	4.01	14.2	Q9UKK9	ADP-sugar pyrophosphatase	2	1.0666
9.15	9.15	20	P11413	Glucose-6-phosphate 1-dehydrogenase	5	1.0684
5.23	5.23	14.1	O14818	Proteasome subunit alpha type-7	3	1.0704
9.82	9.82	32.2	Q02790	Peptidyl-prolyl cis-trans isomerase FKBP4	5	1.0741
6	6	14.1	P62873	Guanine nucleotide-binding protein G(I)/G(S)/G(T) subunit beta-1	3	1.0747
10	10	35.3	P62750	60S ribosomal protein L23a	5	1.0751
6.04	6.04	20.4	Q16531	DNA damage-binding protein 1	3	1.0767
6	6	16.3	Q13126	S-methyl-5'-thioadenosine phosphorylase	3	1.0792
4.37	4.37	23.6	P11908	Ribose-phosphate pyrophosphokinase 2	2	1.082
6.21	12.37	31.2	P61981	14-3-3 protein gamma	8	1.082
2.42	2.42	7.3	Q09028	Histone-binding protein RBBP4	2	1.0829
7.21	7.21	58.9	P24666	Low molecular weight phosphotyrosine protein phosphatase	3	1.0857
4.28	4.28	21.8	P68402	Platelet-activating factor acetylhydrolase IB subunit beta	2	1.0862
16.54	16.54	32.7	Q99798	Aconitate hydratase, mitochondrial	10	1.089
4.21	4.21	15.6	Q9NQR4	Omega-amidase NIT2	2	1.0918
8.2	8.2	37	P31689	DnaJ homolog subfamily A member 1	5	1.0923
12.05	12.05	69.1	P62158	Calmodulin	8	1.0974
19.06	19.06	62.9	P04792	Heat shock protein beta-1	13	1.0982
16.07	16.07	50.1	Q15306	Interferon regulatory factor 4	9	1.0993
4	4	32	O60783	28S ribosomal protein S14, mitochondrial	2	1.1055
3	3	12.2	Q14683	Structural maintenance of chromosomes protein 1A	2	1.1134
9.38	9.38	19.2	Q9Y613	FH1/FH2 domain-containing protein 1	5	1.1137
6	6	16.3	Q99873	Protein arginine N-methyltransferase 1	3	1.1164
4	4	13	P49915	GMP synthase [glutamine-hydrolyzing]	2	1.1168
2.46	2.46	13.3	P19404	NADH dehydrogenase [ubiquinone] flavoprotein 2, mitochondrial	2	1.1225
4.01	4.01	17	Q15758	Neutral amino acid transporter B(0)	2	1.1278
6	6	69.9	P41567	Eukaryotic translation initiation factor 1	4	1.1292
2.63	2.63	18	P38117	Electron transfer flavoprotein subunit beta	2	1.1315
11.75	11.75	20.7	Q92841	Probable ATP-dependent RNA helicase DDX17	6	1.1328
8	8	7.1	P46977	Dolichyl-diphosphooligosaccharide--protein glycosyltransferase subunit STT3A	4	1.1347
10.05	10.05	18.9	Q9Y678	Coatomer subunit gamma-1	5	1.1351
2.72	2.72	16.6	Q9UQE7	Structural maintenance of chromosomes protein 3	2	1.1408
8.14	8.14	47.3	P49721	Proteasome subunit beta type-2	4	1.1412
13.24	13.24	33.3	P52597	Heterogeneous nuclear ribonucleoprotein F	7	1.1492
6.3	14.49	75	P15531	Nucleoside diphosphate kinase A	12	1.1507
6	6	30.9	Q9BRA2	Thioredoxin domain-containing protein 17	3	1.151
2.06	2.06	17.1	Q01518	Adenylyl cyclase-associated protein 1	2	1.1523
10	10	33.8	P62263	40S ribosomal protein S14	8	1.1541
2	4	17.7	P62879	Guanine nucleotide-binding protein G(I)/G(S)/G(T) subunit beta-2	2	1.1555
4.19	4.19	27.2	P23193	Transcription elongation factor A protein 1	2	1.1557
4.07	4.07	12.2	Q13724	Mannosyl-oligosaccharide glucosidase	2	1.1557
3.54	3.54	5.4	P54727	UV excision repair protein RAD23 homolog B	2	1.1598
6.04	6.04	30.1	P51148	Ras-related protein Rab-5C	3	1.1615
8.7	8.7	33.3	P25787	Proteasome subunit alpha type-2	4	1.1661
5.77	5.77	40.2	P62310	U6 snRNA-associated Sm-like protein LSm3	3	1.1681
4	4	16.6	P49720	Proteasome subunit beta type-3	2	1.1698
5.75	5.75	12	O43615	Mitochondrial import inner membrane translocase subunit TIM44	3	1.1728
8	8	31.4	P09211	Glutathione S-transferase P	5	1.1729
8.72	8.72	10.2	P16070	CD44 antigen	9	1.1746
10.52	10.52	22	P49588	Alanine--tRNA ligase, cytoplasmic	5	1.1757
6.05	6.05	43.6	P20618	Proteasome subunit beta type-1	3	1.1776
59.24	59.24	45.8	O43707	Alpha-actinin-4	31	1.1804
10.57	10.57	47.6	P30086	Phosphatidylethanolamine-binding protein 1	5	1.1869
7.46	7.46	25	P08243	Asparagine synthetase [glutamine-hydrolyzing]	4	1.1908
5.18	5.18	21.6	O15260	Surfeit locus protein 4	4	1.1932
14.02	14.02	25	Q16822	Phosphoenolpyruvate carboxykinase [GTP], mitochondrial	7	1.1947
23.52	23.52	49.6	P07355	Annexin A2	14	1.1966
2.4	2.4	15.5	Q92556	Engulfment and cell motility protein 1	2	1.1977
29.17	29.17	56	P34897	Serine hydroxymethyltransferase, mitochondrial	15	1.1986
9.83	9.83	26.6	Q6ZRV2	Protein FAM83H	5	1.1988
4.1	4.1	19	Q15008	26S proteasome non-ATPase regulatory subunit 6	2	1.1992
1.85	12.27	26.4	P35241	Radixin	8	1.1994
3.63	3.63	15	P51858	Hepatoma-derived growth factor	2	1.2005
5.13	5.13	19.4	P40222	Alpha-taxilin	3	1.2043
6.53	6.53	16.8	Q16881	Thioredoxin reductase 1, cytoplasmic	3	1.2062
17.68	17.68	19.7	P02786	Transferrin receptor protein 1	10	1.2064
46.44	46.44	49.6	P08133	Annexin A6	24	1.2102
15.2	15.2	57.5	P45880	Voltage-dependent anion-selective channel protein 2	10	1.2117
3.39	3.39	28.4	P09012	U1 small nuclear ribonucleoprotein A	3	1.2129
5.46	5.46	12.5	P53396	ATP-citrate synthase	3	1.2149
6.32	6.32	18	P33992	DNA replication licensing factor MCM5	3	1.215
19.58	19.58	57.5	P08758	Annexin A5	10	1.2197
12.06	12.06	41.8	P62714	Serine/threonine-protein phosphatase 2A catalytic subunit beta isoform	6	1.2228
2.66	2.66	7.7	Q07960	Rho GTPase-activating protein 1	2	1.2236
4	4	34	O43920	NADH dehydrogenase [ubiquinone] iron-sulfur protein 5	2	1.2272
2.02	16.16	40.8	Q14240	Eukaryotic initiation factor 4A-II	11	1.2272
5.22	5.22	21.2	P78417	Glutathione S-transferase omega-1	6	1.2273
12.07	12.07	40	P08574	Cytochrome c1, heme protein, mitochondrial	9	1.2338
14.51	14.51	10.3	P05023	Sodium/potassium-transporting ATPase subunit alpha-1	8	1.2495
12.46	12.46	25.8	O75390	Citrate synthase, mitochondrial	7	1.2511
2.63	2.63	19.5	Q9Y2Z0	Suppressor of G2 allele of SKP1 homolog	2	1.2613
4.96	4.96	21.4	P23588	Eukaryotic translation initiation factor 4B	3	1.2642
6	6	31.2	Q9UI30	tRNA methyltransferase 112 homolog	3	1.2645
4.85	4.85	26.1	Q9UBX3	Mitochondrial dicarboxylate carrier	3	1.267
32.89	32.89	52.3	P06733	Alpha-enolase	32	1.2699
8.17	8.17	42.9	O43396	Thioredoxin-like protein 1	4	1.2773
4.94	4.96	11.8	Q14738	Serine/threonine-protein phosphatase 2A 56 kDa regulatory subunit delta isoform	3	1.2806
4.1	4.1	18.7	P24752	Acetyl-CoA acetyltransferase, mitochondrial	2	1.2816
2.42	2.42	14.4	Q9Y376	Calcium-binding protein 39	2	1.2906
2.37	2.37	12.7	P16403	Histone H1.2	2	1.2931
9.86	9.86	21.1	P05362	Intercellular adhesion molecule 1	7	1.2975
14.86	14.86	77	P22392	Nucleoside diphosphate kinase B	11	1.2978
2	18.04	51.7	P12235	ADP/ATP translocase 1	11	1.3
8	8	31	P62841	40S ribosomal protein S15	6	1.3029
12	12	30.3	P31943	Heterogeneous nuclear ribonucleoprotein H	6	1.3126
4.04	4.04	16.2	P67812	Signal peptidase complex catalytic subunit SEC11A	2	1.3143
9.7	9.7	25.9	Q06210	Glutamine--fructose-6-phosphate aminotransferase [isomerizing] 1	5	1.3158
6.15	6.15	13.5	Q6NVY1	3-hydroxyisobutyryl-CoA hydrolase, mitochondrial	4	1.3237
24.59	24.59	49.3	Q16658	Fascin	13	1.3314
3.77	3.77	21.6	Q9NUQ9	Protein FAM49B	3	1.3443
6.62	6.62	15.5	Q02218	2-oxoglutarate dehydrogenase, mitochondrial	4	1.3458
4	10	23.6	Q04917	14-3-3 protein eta	6	1.3475
4	4	26.4	O60869	Endothelial differentiation-related factor 1	2	1.3639
6.37	6.37	28.5	Q9BVK6	Transmembrane emp24 domain-containing protein 9	3	1.3639
6.53	6.53	50.4	P61769	Beta-2-microglobulin	4	1.3695
2.63	2.63	9.2	P36776	Lon protease homolog, mitochondrial	2	1.3738
4.18	4.18	25.4	P55809	Succinyl-CoA:3-ketoacid coenzyme A transferase 1, mitochondrial	2	1.3743
2.9	2.9	13.5	P17812	CTP synthase 1	2	1.3759
4.48	4.48	32.4	P30405	Peptidyl-prolyl cis-trans isomerase F, mitochondrial	4	1.3791
6	6	35.8	P00167	Cytochrome b5	3	1.3809
8	8	23.3	Q9H9B4	Sideroflexin-1	4	1.386
1.52	2.27	12.6	Q10567	AP-1 complex subunit beta-1	2	1.3906
8.6	8.6	35	Q9Y277	Voltage-dependent anion-selective channel protein 3	4	1.3926
2.61	2.61	22	Q5RI15	Cytochrome c oxidase protein 20 homolog	2	1.3938
29.02	29.02	56.4	P30455	HLA class I histocompatibility antigen, A-36 alpha chain	18	1.3975
6.48	6.48	28.7	O75915	PRA1 family protein 3	4	1.3995
1.51	1.51	5.8	Q9GZT8	NIF3-like protein 1	2	1.4059
7.19	7.19	20.4	P21912	Succinate dehydrogenase [ubiquinone] iron-sulfur subunit, mitochondrial	4	1.4124
6.88	6.9	34.9	P28070	Proteasome subunit beta type-4	4	1.4203
12.69	12.69	43.4	P49755	Transmembrane emp24 domain-containing protein 10	6	1.4216
4	4	8.9	Q8N1G4	Leucine-rich repeat-containing protein 47	2	1.4272
3.55	3.55	23.8	P31040	Succinate dehydrogenase [ubiquinone] flavoprotein subunit, mitochondrial	2	1.4333
4.41	4.41	22.3	Q16836	Hydroxyacyl-coenzyme A dehydrogenase, mitochondrial	2	1.4389
6	8.02	34.3	P32119	Peroxiredoxin-2	7	1.4464
6	6	29.7	Q96A72	Protein mago nashi homolog 2	3	1.4504
19.68	19.68	52.5	P00558	Phosphoglycerate kinase 1	13	1.4562
4	4	13.1	P04179	Superoxide dismutase [Mn], mitochondrial	2	1.4586
2.5	2.5	10.9	P61163	Alpha-centractin	2	1.4605
4	4	7.5	P07910	Heterogeneous nuclear ribonucleoproteins C1/C2	2	1.4606
7.29	7.29	13.7	Q9UIQ6	Leucyl-cystinyl aminopeptidase	4	1.4704
3.45	3.45	17.6	P42126	Enoyl-CoA delta isomerase 1, mitochondrial	2	1.4815
5.54	5.54	24.2	Q9NTK5	Obg-like ATPase 1	3	1.4815
7.59	7.59	14.7	Q8TCS8	Polyribonucleotide nucleotidyltransferase 1, mitochondrial	4	1.4864
1.45	1.45	14.9	Q8NBX0	Saccharopine dehydrogenase-like oxidoreductase	2	1.4873
4	4	23.8	P99999	Cytochrome c	2	1.4929
18	18	35.9	P30048	Thioredoxin-dependent peroxide reductase, mitochondrial	11	1.495
2.05	14.22	41.2	P30460	HLA class I histocompatibility antigen, B-8 alpha chain	11	1.5023
6	6	24.4	P51572	B-cell receptor-associated protein 31	3	1.5025
13.8	26	53.6	P30481	HLA class I histocompatibility antigen, B-44 alpha chain	20	1.5065
5.28	5.28	39.4	P32970	CD70 antigen	3	1.5097
6	6	28.6	P62314	Small nuclear ribonucleoprotein Sm D1	4	1.5117
10.25	10.25	77.5	Q9NS69	Mitochondrial import receptor subunit TOM22 homolog	7	1.5152
6.29	6.29	19.5	P35613	Basigin	3	1.5177
4	4	9.9	P36957	Dihydrolipoyllysine-residue succinyltransferase component of 2-oxoglutarate dehydrogenase complex, mitochondrial	2	1.5192
4.02	4.02	12.7	O75083	WD repeat-containing protein 1	2	1.5207
24.63	24.63	18.9	Q9NYU2	UDP-glucose:glycoprotein glucosyltransferase 1	13	1.5251
8	22	49	P05141	ADP/ATP translocase 2	16	1.5273
3.1	3.1	19.7	Q9BPW8	Protein NipSnap homolog 1	3	1.5315
4.05	4.05	20.6	P09972	Fructose-bisphosphate aldolase C	2	1.5372
10.32	10.32	34.8	P24539	ATP synthase subunit b, mitochondrial	6	1.543
2.23	2.23	8.5	Q8WWM7	Ataxin-2-like protein	2	1.5591
18.44	18.44	41.9	P07237	Protein disulfide-isomerase	9	1.5642
2	8.08	55.9	Q15819	Ubiquitin-conjugating enzyme E2 variant 2	4	1.5692
16.5	16.5	30.5	P39656	Dolichyl-diphosphooligosaccharide--protein glycosyltransferase 48 kDa subunit	8	1.5736
6.25	6.25	31.2	Q12907	Vesicular integral-membrane protein VIP36	3	1.5866
9.8	9.8	23.8	P04844	Dolichyl-diphosphooligosaccharide--protein glycosyltransferase subunit 2	5	1.5888
6.95	6.95	19.3	P28331	NADH-ubiquinone oxidoreductase 75 kDa subunit, mitochondrial	4	1.5891
40	40	59.2	P06576	ATP synthase subunit beta, mitochondrial	30	1.6054
5.16	5.16	30.6	P07741	Adenine phosphoribosyltransferase	3	1.6084
4.61	4.61	15.5	Q00059	Transcription factor A, mitochondrial	3	1.6165
29.73	31.74	44	Q12931	Heat shock protein 75 kDa, mitochondrial	16	1.6325
29.7	29.7	48.5	P25705	ATP synthase subunit alpha, mitochondrial	19	1.6448
2.31	2.31	10.6	Q86UX7	Fermitin family homolog 3	2	1.6456
5.85	6	20.7	Q8N5K1	CDGSH iron-sulfur domain-containing protein 2	3	1.6474
5.62	5.62	21.6	Q9BQE3	Tubulin alpha-1C chain	4	1.6486
3.56	3.56	15.9	Q9UBT2	SUMO-activating enzyme subunit 2	3	1.6488
7.75	7.75	23.4	P20073	Annexin A7	4	1.6501
9.11	9.11	24.9	Q00653	Nuclear factor NF-kappa-B p100 subunit	4	1.652
2.01	15.77	58.7	P57053	Histone H2B type F-S	16	1.6595
4.57	4.57	24.3	Q9HCC0	Methylcrotonoyl-CoA carboxylase beta chain, mitochondrial	3	1.6799
4.19	4.19	14.8	P78347	General transcription factor II-I	2	1.69
12.32	12.32	42.2	Q15691	Microtubule-associated protein RP/EB family member 1	6	1.6988
7.57	7.57	34.4	P02794	Ferritin heavy chain	4	1.7018
3.92	3.92	14.5	Q6S8J3	POTE ankyrin domain family member E	2	1.7026
6	6	16.4	Q14165	Malectin	3	1.7085
22.01	22.01	50	P23284	Peptidyl-prolyl cis-trans isomerase B	16	1.7102
4	4	10.5	Q15363	Transmembrane emp24 domain-containing protein 2	2	1.7117
2.98	2.98	20.6	Q6IBS0	Twinfilin-2	2	1.7325
2.49	2.49	10.8	Q9BUN8	Derlin-1	2	1.7338
3.54	3.54	5.5	Q92544	Transmembrane 9 superfamily member 4	2	1.7345
4.15	4.15	17.2	Q9NR28	Diablo homolog, mitochondrial	2	1.7365
11.66	11.66	20.8	Q13469	Nuclear factor of activated T-cells, cytoplasmic 2	6	1.7536
13.46	13.46	32.9	P31930	Cytochrome b-c1 complex subunit 1, mitochondrial	8	1.7543
16	16	51.5	P54819	Adenylate kinase 2, mitochondrial	10	1.7549
62.65	62.65	45.2	Q9Y4L1	Hypoxia up-regulated protein 1	39	1.7557
4.94	7.18	32.1	Q13162	Peroxiredoxin-4	4	1.7644
4.2	4.2	10.4	P49961	Ectonucleoside triphosphate diphosphohydrolase 1	2	1.778
8	8	26.4	P23368	NAD-dependent malic enzyme, mitochondrial	4	1.7786
20	20	27.6	P08195	4F2 cell-surface antigen heavy chain	10	1.7829
12	12	20.4	P09622	Dihydrolipoyl dehydrogenase, mitochondrial	6	1.7891
3.83	3.83	13.8	Q14108	Lysosome membrane protein 2	4	1.8089
13.38	13.38	35.8	P00505	Aspartate aminotransferase, mitochondrial	8	1.8225
3.42	3.42	15.9	P20645	Cation-dependent mannose-6-phosphate receptor	2	1.8361
4.03	4.03	11.8	P49753	Acyl-coenzyme A thioesterase 2, mitochondrial	2	1.847
4	4	43.1	Q96IX5	Up-regulated during skeletal muscle growth protein 5	3	1.854
10.54	10.54	27.1	Q02978	Mitochondrial 2-oxoglutarate/malate carrier protein	7	1.8561
11.6	11.6	19.2	O95202	LETM1 and EF-hand domain-containing protein 1, mitochondrial	6	1.8683
4.84	4.85	17.2	P47985	Cytochrome b-c1 complex subunit Rieske, mitochondrial	3	1.8718
2.32	2.32	8.2	P04040	Catalase	2	1.8762
8	8	25.2	Q08257	Quinone oxidoreductase	4	1.8764
6	6	27.4	O43169	Cytochrome b5 type B	4	1.8803
42.3	42.3	64.2	P10809	60 kDa heat shock protein, mitochondrial	49	1.8814
12.13	12.13	19.3	Q00325	Phosphate carrier protein, mitochondrial	7	1.8818
25.66	25.66	76.7	P21796	Voltage-dependent anion-selective channel protein 1	18	1.8871
2.58	2.58	8	P43307	Translocon-associated protein subunit alpha	2	1.913
2.04	2.04	9.1	Q9BVC6	Transmembrane protein 109	2	1.9175
5.2	5.2	43	O96000	NADH dehydrogenase [ubiquinone] 1 beta subcomplex subunit 10	2	1.9266
44.26	44.26	38.6	Q14697	Neutral alpha-glucosidase AB	28	1.9301
10	10	41.6	P51571	Translocon-associated protein subunit delta	7	1.936
10.08	10.08	47.6	Q13404	Ubiquitin-conjugating enzyme E2 variant 1	5	1.9392
20.48	20.48	54.8	P35232	Prohibitin	14	1.9395
4.65	4.65	17.5	P07954	Fumarate hydratase, mitochondrial	3	1.9473
17.03	17.03	34.6	P04843	Dolichyl-diphosphooligosaccharide--protein glycosyltransferase subunit 1	9	1.9499
53.37	57.02	48.8	P14625	Endoplasmin	36	1.9533
15.43	15.43	27.5	P14314	Glucosidase 2 subunit beta	11	1.958
3.82	4	20	Q9UI09	NADH dehydrogenase [ubiquinone] 1 alpha subcomplex subunit 12	2	1.9624
28.33	28.33	49.6	P27797	Calreticulin	18	1.9653
10.65	10.65	33.1	P49257	Protein ERGIC-53	7	1.9698
48.36	48.36	60.7	Q9Y6N5	Sulfide:quinone oxidoreductase, mitochondrial	29	1.9702
4	4	12.4	Q969V3	Nicalin	2	1.9711
28.26	28.26	54.6	Q15084	Protein disulfide-isomerase A6	18	1.9807
24	24	43	Q13011	Delta(3,5)-Delta(2,4)-dienoyl-CoA isomerase, mitochondrial	13	1.9907
6	6	29.9	Q9NYL4	Peptidyl-prolyl cis-trans isomerase FKBP11	3	1.9913
12	12	58.8	P61604	10 kDa heat shock protein, mitochondrial	10	1.9952
6.03	6.03	13.4	Q08431	Lactadherin	3	2.0033
6.43	6.43	39	Q9Y2B0	Protein canopy homolog 2	3	2.0163
14.6	14.6	33.6	P22695	Cytochrome b-c1 complex subunit 2, mitochondrial	9	2.0164
4	4	25.5	P56134	ATP synthase subunit f, mitochondrial	3	2.0175
3.92	3.92	7.9	P54709	Sodium/potassium-transporting ATPase subunit beta-3	2	2.0186
6	6	14.9	Q9UJZ1	Stomatin-like protein 2	3	2.0324
5.8	5.8	23.5	Q9Y6M9	NADH dehydrogenase [ubiquinone] 1 beta subcomplex subunit 9	3	2.0391
6.4	6.4	41.5	O00264	Membrane-associated progesterone receptor component 1	3	2.0435
46.76	50.76	48.6	P11021	78 kDa glucose-regulated protein	37	2.0545
4.16	4.16	45	O95168	NADH dehydrogenase [ubiquinone] 1 beta subcomplex subunit 4	2	2.0676
4	4	6.8	P35637	RNA-binding protein FUS	2	2.0954
27.03	27.03	57.4	P40926	Malate dehydrogenase, mitochondrial	19	2.0998
41.34	41.34	57.2	P30101	Protein disulfide-isomerase A3	27	2.1069
2.33	2.33	20.6	P11279	Lysosome-associated membrane glycoprotein 1	2	2.1087
14.59	14.6	26.4	Q8NBS9	Thioredoxin domain-containing protein 5	8	2.1258
34.53	34.53	45.3	P00367	Glutamate dehydrogenase 1, mitochondrial	21	2.1286
7.19	7.19	26	P42167	Lamina-associated polypeptide 2, isoforms beta/gamma	5	2.1701
10	10	14.6	O75746	Calcium-binding mitochondrial carrier protein Aralar1	5	2.1875
3.75	3.75	13.1	Q96KP4	Cytosolic non-specific dipeptidase	4	2.1889
5.3	5.32	26	O43852	Calumenin	3	2.2021
24.07	24.07	59.2	Q99623	Prohibitin-2	17	2.2099
12	12	50.7	P09669	Cytochrome c oxidase subunit 6C	7	2.2497
15.71	15.71	26.4	P27338	Amine oxidase [flavin-containing] B	8	2.3
3.21	3.21	12.2	Q15942	Zyxin	3	2.3349
2.68	2.68	13.1	Q5JPE7	Nodal modulator 2	2	2.3487
4	4	20.7	Q95365	HLA class I histocompatibility antigen, B-38 alpha chain	2	2.3557
30.7	30.7	38.8	P13667	Protein disulfide-isomerase A4	21	2.396
6	6	34.2	P14927	Cytochrome b-c1 complex subunit 7	3	2.4074
12.18	12.18	46.7	P30040	Endoplasmic reticulum resident protein 29	10	2.4166
9.13	9.13	44.1	P48047	ATP synthase subunit O, mitochondrial	6	2.4191
4.02	4.02	11.5	Q96HE7	ERO1-like protein alpha	2	2.4722
4	4	18.2	P04233	HLA class II histocompatibility antigen gamma chain	2	2.5356
6.02	6.02	23.9	Q13501	Sequestosome-1	3	2.6186
9.41	9.41	18.9	Q9NZ08	Endoplasmic reticulum aminopeptidase 1	5	2.6484
6	6	35.9	O75964	ATP synthase subunit g, mitochondrial	3	2.6896
38.4	38.4	37.8	P27824	Calnexin	22	2.7775
16.06	16.06	50	Q8N257	Histone H2B type 3-B	15	2.8382
6.75	6.75	26	P13073	Cytochrome c oxidase subunit 4 isoform 1, mitochondrial	4	3.0895
10	10	25.2	P01903	HLA class II histocompatibility antigen, DR alpha chain	5	3.1856
3.58	3.58	24.8	P12236	ADP/ATP translocase 3	2	3.2443
8.14	8.14	33.7	Q9HDC9	Adipocyte plasma membrane-associated protein	4	3.4491
8	8	26	P00403	Cytochrome c oxidase subunit 2	4	3.5413
14.31	14.31	56.4	P13760	HLA class II histocompatibility antigen, DRB1-4 beta chain	10	3.9036
3.54	3.54	32.7	P20674	Cytochrome c oxidase subunit 5A, mitochondrial	2	3.9973
5.37	5.37	18.3	Q9UGT4	Sushi domain-containing protein 2	4	4.0016
16.88	16.88	56.3	P62805	Histone H4	19	4.0626
4	4	24.4	Q96QV6	Histone H2A type 1-A	3	4.3888
4	4	18.7	P55145	Mesencephalic astrocyte-derived neurotrophic factor	2	5.0683
13.24	13.24	56.6	P02792	Ferritin light chain	8	5.8637
2.84	2.84	41.9	Q71DI3	Histone H3.2	8	6.6129
4.1	4.1	13.1	P02788	Lactotransferrin	4	27.7112
4	4	19.9	P20290	Transcription factor BTF3	2	78.1321
4.19	4.19	21.8	P68871	Hemoglobin subunit beta	3	78.1321
2	2	21.8	P69905	Hemoglobin subunit alpha	2	78.1321
16.23	16.23	31.5	P02768	Serum albumin	15	81.8951

## Sheet: HIV
Proteinpilot Unused score	Proteinpilot Total score	% of Coverage sequence	UniProtKB Accession Number	Protein name	Peptides(95%)	HIV/Silac Standard Ratio
4	4	18.9	P14866	Heterogeneous nuclear ribonucleoprotein L	2	0.254
26.22	26.22	65	P08670	Vimentin	14	0.4166
2.98	2.98	4.6	P05556	Integrin beta-1	2	0.4353
5.55	5.55	16.1	P14317	Hematopoietic lineage cell-specific protein	3	0.553
4.32	4.32	26.3	O95861	3'(2'),5'-bisphosphate nucleotidase 1	3	0.5589
13.15	13.15	46	Q9Y617	Phosphoserine aminotransferase	6	0.5984
1.51	1.51	9	Q9NVI1	Fanconi anemia group I protein	2	0.6034
2.95	2.95	18.7	Q99729	Heterogeneous nuclear ribonucleoprotein A/B	2	0.6073
19.31	19.31	50	P06748	Nucleophosmin	15	0.6152
4.38	4.38	30	Q9UNZ2	NSFL1 cofactor p47	2	0.617
5.28	5.28	52.2	P61513	60S ribosomal protein L37a	3	0.6194
6	6	14.9	Q9UBQ7	Glyoxylate reductase/hydroxypyruvate reductase	3	0.6285
7.89	7.89	27	P04899	Guanine nucleotide-binding protein G(i) subunit alpha-2	4	0.635
6.51	10.7	29.2	P06753	Tropomyosin alpha-3 chain	6	0.6489
4.92	4.92	16.4	P61081	NEDD8-conjugating enzyme Ubc12	3	0.6538
4.76	4.76	45.1	Q4VC31	Coiled-coil domain-containing protein 58	3	0.6552
2.97	2.97	25.3	Q9H0C8	Integrin-linked kinase-associated serine/threonine phosphatase 2C	2	0.6573
2.14	2.14	10.5	Q15363	Transmembrane emp24 domain-containing protein 2	2	0.6795
3.8	3.8	16	Q92890	Ubiquitin fusion degradation protein 1 homolog	2	0.6832
5.35	5.35	15.8	P62195	26S protease regulatory subunit 8	3	0.6854
7.09	7.09	13.4	O94804	Serine/threonine-protein kinase 10	4	0.6873
33.75	33.75	31.7	P19338	Nucleolin	20	0.6876
4	4	13.5	Q9BVP2	Guanine nucleotide-binding protein-like 3	2	0.6897
8.65	8.65	14.8	P53992	Protein transport protein Sec24C	4	0.6912
2	4	12.1	Q92930	Ras-related protein Rab-8B	3	0.6915
4	4	8.6	Q92922	SWI/SNF complex subunit SMARCC1	2	0.6919
7.62	7.62	22.4	Q13838	Spliceosome RNA helicase DDX39B	4	0.6957
7.8	7.8	35.7	P45880	Voltage-dependent anion-selective channel protein 2	6	0.6966
9.96	9.96	29.4	P31930	Cytochrome b-c1 complex subunit 1, mitochondrial	5	0.7013
3.06	3.06	24	Q16629	Serine/arginine-rich splicing factor 7	2	0.7018
3.59	3.59	19.3	Q15126	Phosphomevalonate kinase	2	0.7076
2.05	6.14	39.5	P20339	Ras-related protein Rab-5A	3	0.7127
2.08	2.08	14.7	P49748	Very long-chain specific acyl-CoA dehydrogenase, mitochondrial	2	0.7142
2.87	2.87	31.2	Q7Z2W9	39S ribosomal protein L21, mitochondrial	3	0.7154
9.48	9.48	40.1	P62140	Serine/threonine-protein phosphatase PP1-beta catalytic subunit	6	0.7156
6	6	16	P50995	Annexin A11	3	0.7196
5.22	11.02	29.1	Q92688	Acidic leucine-rich nuclear phosphoprotein 32 family member B	10	0.72
19.74	19.74	48.2	P67809	Nuclease-sensitive element-binding protein 1	13	0.7217
25.02	25.02	57.8	P00966	Argininosuccinate synthase	15	0.7333
10.92	10.92	12.8	Q9Y2L1	Exosome complex exonuclease RRP44	6	0.7344
13.6	13.6	27.1	Q9NVI7	ATPase family AAA domain-containing protein 3A	8	0.7383
3.26	3.26	9.6	O60711	Leupaxin	2	0.7403
24	24	31.2	Q00839	Heterogeneous nuclear ribonucleoprotein U	13	0.7403
16.99	16.99	46.6	Q13283	Ras GTPase-activating protein-binding protein 1	9	0.7533
2.01	9.45	43.6	P62136	Serine/threonine-protein phosphatase PP1-alpha catalytic subunit	5	0.7542
4.13	4.13	27.6	P50579	Methionine aminopeptidase 2	2	0.7552
2.65	2.65	12.1	O76094	Signal recognition particle 72 kDa protein	2	0.7588
37.7	37.7	50.2	P08133	Annexin A6	19	0.7599
8.36	8.36	41.1	P51149	Ras-related protein Rab-7a	5	0.7601
52.18	52.18	39.3	Q9Y4L1	Hypoxia up-regulated protein 1	30	0.7606
4.01	4.01	20.5	P40306	Proteasome subunit beta type-10	2	0.7617
7.92	7.92	50	P62318	Small nuclear ribonucleoprotein Sm D3	5	0.7637
6.23	6.23	37.5	P47813	Eukaryotic translation initiation factor 1A, X-chromosomal	3	0.764
1.69	1.69	7.1	P62879	Guanine nucleotide-binding protein G(I)/G(S)/G(T) subunit beta-2	2	0.7642
12	12	24	Q9UHX1	Poly(U)-binding-splicing factor PUF60	6	0.7645
4	20	45.3	Q9BUF5	Tubulin beta-6 chain	19	0.7678
6.02	6.02	25.4	Q14103	Heterogeneous nuclear ribonucleoprotein D0	3	0.7704
4.62	4.62	22.4	P50402	Emerin	3	0.7719
9.06	9.06	21	Q9BUJ2	Heterogeneous nuclear ribonucleoprotein U-like protein 1	5	0.7719
3.54	3.54	8.8	Q6P2E9	Enhancer of mRNA-decapping protein 4	2	0.772
2.94	2.94	14	P18206	Vinculin	2	0.7731
8	8	41	P10599	Thioredoxin	5	0.7737
4	4	13.2	O94906	Pre-mRNA-processing factor 6	2	0.7763
16	16	22.3	Q92499	ATP-dependent RNA helicase DDX1	8	0.7771
24.95	24.95	55.2	P07355	Annexin A2	14	0.7773
16.7	16.7	39.7	P46777	60S ribosomal protein L5	9	0.7773
3.15	3.15	15.4	Q96C86	m7GpppX diphosphatase	2	0.7779
2.39	2.39	9.2	Q13895	Bystin	2	0.7796
3.91	3.91	19.3	P60228	Eukaryotic translation initiation factor 3 subunit E	3	0.78
3.28	3.28	30.5	P35268	60S ribosomal protein L22	2	0.7802
3.55	3.55	32.4	Q9Y224	UPF0568 protein C14orf166	2	0.7804
2	34	53.9	Q71U36	Tubulin alpha-1A chain	28	0.7813
2.84	2.84	17.5	O00193	Small acidic protein	2	0.7819
11.16	11.16	34.1	P62906	60S ribosomal protein L10a	6	0.7827
6.2	6.2	35.5	P18077	60S ribosomal protein L35a	8	0.7836
27.88	27.88	35.3	P33991	DNA replication licensing factor MCM4	14	0.7845
4.42	4.42	12.9	P42126	Enoyl-CoA delta isomerase 1, mitochondrial	2	0.7855
8.89	8.89	29.9	P83731	60S ribosomal protein L24	6	0.7861
9.38	9.38	28.4	P00505	Aspartate aminotransferase, mitochondrial	6	0.7872
8	8	25.4	P61586	Transforming protein RhoA	5	0.7888
10.75	18.3	53.5	P22626	Heterogeneous nuclear ribonucleoproteins A2/B1	9	0.7889
50.77	50.77	41.4	O43707	Alpha-actinin-4	27	0.7905
4.44	4.44	30.9	Q7RTV0	PHD finger-like domain-containing protein 5A	2	0.7925
2.45	2.45	13.8	O95319	CUGBP Elav-like family member 2	2	0.7926
7.14	7.14	18.4	P24539	ATP synthase subunit b, mitochondrial	4	0.7939
7.97	7.97	34.8	O00116	Alkyldihydroxyacetonephosphate synthase, peroxisomal	4	0.7948
6.36	6.36	32.1	Q12874	Splicing factor 3A subunit 3	3	0.7955
3.51	5.41	25.9	P51991	Heterogeneous nuclear ribonucleoprotein A3	3	0.7965
9.51	9.51	13.8	Q9Y262	Eukaryotic translation initiation factor 3 subunit L	5	0.7968
4.17	4.17	42.8	Q9Y277	Voltage-dependent anion-selective channel protein 3	3	0.7968
4.04	4.04	18.8	P63162	Small nuclear ribonucleoprotein-associated protein N	2	0.798
6	8	22	P61026	Ras-related protein Rab-10	5	0.7983
6.06	6.06	21.3	P61158	Actin-related protein 3	3	0.7989
2.14	2.14	7.6	Q9Y3A5	Ribosome maturation protein SBDS	2	0.7989
7.89	7.89	33.3	Q07021	Complement component 1 Q subcomponent-binding protein, mitochondrial	5	0.7997
4.98	4.98	34.9	P33778	Histone H2B type 1-B	7	0.8009
3.71	3.71	17.6	Q13557	Calcium/calmodulin-dependent protein kinase type II subunit delta	3	0.8015
41.25	41.25	41.9	P13010	X-ray repair cross-complementing protein 5	23	0.804
14	14	43.7	P26599	Polypyrimidine tract-binding protein 1	7	0.8044
12	12	23.5	O15371	Eukaryotic translation initiation factor 3 subunit D	6	0.8054
3.44	3.44	17.7	P37108	Signal recognition particle 14 kDa protein	3	0.8062
5.82	5.82	16.7	Q9NVJ2	ADP-ribosylation factor-like protein 8B	3	0.8079
4.51	4.51	26.9	Q8WUD1	Ras-related protein Rab-2B	2	0.8085
32.25	32.25	51.1	P02545	Prelamin-A/C	17	0.8088
28.42	28.42	48	P78371	T-complex protein 1 subunit beta	15	0.8094
31.61	31.61	37.4	P25205	DNA replication licensing factor MCM3	17	0.8101
11.28	11.28	32.4	P30048	Thioredoxin-dependent peroxide reductase, mitochondrial	7	0.8107
23.77	23.77	38.1	Q9P258	Protein RCC2	13	0.8128
4	4	29.1	P02792	Ferritin light chain	3	0.814
5.92	6	52.1	O95777	N-alpha-acetyltransferase 38, NatC auxiliary subunit	3	0.8143
11.82	11.82	49.7	Q9UNX3	60S ribosomal protein L26-like 1	9	0.8166
15.8	15.8	41.2	Q9HB71	Calcyclin-binding protein	8	0.8171
6.14	6.16	13.6	Q9NTZ6	RNA-binding protein 12	4	0.8182
10.58	10.58	17.1	O14776	Transcription elongation regulator 1	6	0.8187
5.31	5.31	11.1	O00231	26S proteasome non-ATPase regulatory subunit 11	3	0.8202
40	40	37.4	P49736	DNA replication licensing factor MCM2	22	0.8204
8.27	8.27	13.8	P42285	Superkiller viralicidic activity 2-like 2	4	0.8221
4	4	22.3	Q13405	39S ribosomal protein L49, mitochondrial	2	0.8221
10.97	10.97	48.3	Q01081	Splicing factor U2AF 35 kDa subunit	5	0.8228
6.99	6.99	37.5	O43684	Mitotic checkpoint protein BUB3	4	0.8232
10	10	65.2	P25398	40S ribosomal protein S12	6	0.8252
29.19	43.27	58.7	P08107	Heat shock 70 kDa protein 1A/1B	28	0.8255
7.06	7.06	24.6	Q6NVY1	3-hydroxyisobutyryl-CoA hydrolase, mitochondrial	5	0.826
35.54	35.54	35.8	P40939	Trifunctional enzyme subunit alpha, mitochondrial	17	0.8268
3.18	3.18	21.7	P56385	ATP synthase subunit e, mitochondrial	2	0.8273
3.14	3.14	13.2	P40937	Replication factor C subunit 5	2	0.8278
12.72	12.72	34.6	P06744	Glucose-6-phosphate isomerase	6	0.828
8	8	12.7	O75534	Cold shock domain-containing protein E1	4	0.8292
12	12	44.3	P62081	40S ribosomal protein S7	6	0.8294
7.08	7.08	63.6	P61224	Ras-related protein Rap-1b	5	0.83
6.43	6.43	16	Q9H2U1	Probable ATP-dependent RNA helicase DHX36	4	0.8304
8	8	20.2	P28074	Proteasome subunit beta type-5	4	0.8309
8.05	8.05	45.5	P30050	60S ribosomal protein L12	5	0.8339
10.24	10.24	26.8	O95202	LETM1 and EF-hand domain-containing protein 1, mitochondrial	5	0.8356
6.07	6.07	62.7	P63220	40S ribosomal protein S21	4	0.8359
4.41	4.41	11.9	Q9C0C9	Ubiquitin-conjugating enzyme E2 O	3	0.8379
1.42	1.42	22.2	P63279	SUMO-conjugating enzyme UBC9	2	0.838
6.05	6.05	19.9	P46063	ATP-dependent DNA helicase Q1	3	0.8383
4	4	13.1	P04179	Superoxide dismutase [Mn], mitochondrial	2	0.8386
9.62	9.62	16.8	P22695	Cytochrome b-c1 complex subunit 2, mitochondrial	5	0.8389
4.09	4.09	15.1	Q9Y4C8	Probable RNA-binding protein 19	2	0.8402
29.3	29.3	35	P43243	Matrin-3	15	0.8403
6	6	54.6	P61769	Beta-2-microglobulin	3	0.8405
18.39	18.39	27.9	P19367	Hexokinase-1	9	0.8407
10	10	33.7	P62913	60S ribosomal protein L11	6	0.8409
25.38	25.38	32.6	Q13263	Transcription intermediary factor 1-beta	13	0.8411
9.09	9.09	19.4	Q9Y2W1	Thyroid hormone receptor-associated protein 3	5	0.8412
16	16	35.6	P12236	ADP/ATP translocase 3	8	0.8413
6	6	35.7	P63173	60S ribosomal protein L38	4	0.8422
6.04	6.04	26.6	P40429	60S ribosomal protein L13a	4	0.8429
8.05	8.05	30.7	Q15907	Ras-related protein Rab-11B	4	0.8438
1.64	1.64	25	P82933	28S ribosomal protein S9, mitochondrial	2	0.8439
10.18	14.89	19.2	P52789	Hexokinase-2	8	0.8443
9.68	9.68	20.8	P05455	Lupus La protein	6	0.8447
17.42	17.42	48.9	Q02543	60S ribosomal protein L18a	10	0.8454
13.36	13.36	22.7	Q16891	Mitochondrial inner membrane protein	7	0.8464
6.03	6.03	20	Q9BVK6	Transmembrane emp24 domain-containing protein 9	3	0.85
8.05	8.05	24.7	Q8WXF1	Paraspeckle component 1	4	0.8504
3.85	3.85	22	Q13616	Cullin-1	2	0.8522
4.1	4.1	21	P55809	Succinyl-CoA:3-ketoacid coenzyme A transferase 1, mitochondrial	2	0.8524
4.05	4.05	21.5	P26196	Probable ATP-dependent RNA helicase DDX6	2	0.8525
16.74	16.74	34.9	P17844	Probable ATP-dependent RNA helicase DDX5	8	0.8527
10	10	50.9	P19105	Myosin regulatory light chain 12A	5	0.8534
5.36	5.36	42.7	O75531	Barrier-to-autointegration factor	3	0.8535
27.22	27.22	66.6	P63244	Guanine nucleotide-binding protein subunit beta-2-like 1	16	0.8536
3.82	3.82	24.4	P62306	Small nuclear ribonucleoprotein F	3	0.8549
6	6	16.7	P15153	Ras-related C3 botulinum toxin substrate 2	3	0.8558
3.54	3.54	8.8	Q9BZK7	F-box-like/WD repeat-containing protein TBL1XR1	2	0.8565
10.79	10.79	14.1	A0AVT1	Ubiquitin-like modifier-activating enzyme 6	7	0.8566
11.01	11.01	44.7	Q9Y266	Nuclear migration protein nudC	6	0.8566
9.7	9.7	77.5	Q9NS69	Mitochondrial import receptor subunit TOM22 homolog	6	0.8572
21.97	21.97	31.6	P11940	Polyadenylate-binding protein 1	13	0.8579
80	80	71.8	P11142	Heat shock cognate 71 kDa protein	71	0.8581
4.01	4.01	7.9	Q5R372	Rab GTPase-activating protein 1-like	2	0.8585
10.05	10.05	14.4	Q9BQ52	Zinc phosphodiesterase ELAC protein 2	5	0.8586
10.73	10.73	22.7	Q9UQE7	Structural maintenance of chromosomes protein 3	6	0.8593
15.02	15.02	25.8	Q92888	Rho guanine nucleotide exchange factor 1	8	0.8602
6.02	6.02	36.2	P62633	Cellular nucleic acid-binding protein	3	0.8608
10.15	10.15	67	Q9GZT3	SRA stem-loop-interacting RNA-binding protein, mitochondrial	6	0.8612
3.74	3.74	13.1	P17568	NADH dehydrogenase [ubiquinone] 1 beta subcomplex subunit 7	2	0.8615
6	6	12	P26368	Splicing factor U2AF 65 kDa subunit	3	0.8616
30.13	30.13	52.4	P68104	Elongation factor 1-alpha 1	19	0.8617
3.03	3.03	10.5	Q8WYA6	Beta-catenin-like protein 1	3	0.8621
28.73	28.73	50.4	P27797	Calreticulin	14	0.8625
84.35	84.35	49.3	P42704	Leucine-rich PPR motif-containing protein, mitochondrial	43	0.8625
22.36	22.36	55.7	P05141	ADP/ATP translocase 2	15	0.8626
9.21	9.21	12.1	P16070	CD44 antigen	8	0.8629
12.23	12.23	13.7	Q9BZQ8	Protein Niban	6	0.8633
4.63	4.63	20.3	O00487	26S proteasome non-ATPase regulatory subunit 14	2	0.8635
45.1	45.1	43.4	P55884	Eukaryotic translation initiation factor 3 subunit B	22	0.8637
3.37	3.37	29.4	P09661	U2 small nuclear ribonucleoprotein A'	2	0.8648
26.17	26.17	51.4	P25705	ATP synthase subunit alpha, mitochondrial	17	0.8656
6.44	6.44	19.2	P04844	Dolichyl-diphosphooligosaccharide--protein glycosyltransferase subunit 2	3	0.8657
24	24	63.4	P23396	40S ribosomal protein S3	15	0.8657
12.03	12.03	19.7	P39656	Dolichyl-diphosphooligosaccharide--protein glycosyltransferase 48 kDa subunit	7	0.8658
12.57	12.57	44	P18621	60S ribosomal protein L17	8	0.8666
11.84	11.84	21.9	Q9NSD9	Phenylalanine--tRNA ligase beta subunit	6	0.8666
22.07	22.07	49.4	P34897	Serine hydroxymethyltransferase, mitochondrial	12	0.868
28.13	28.14	50.5	P06576	ATP synthase subunit beta, mitochondrial	14	0.8694
3.72	3.72	37.6	P49207	60S ribosomal protein L34	2	0.8722
14	14	28.9	P07237	Protein disulfide-isomerase	7	0.8729
2.98	2.98	26.2	Q9Y5M8	Signal recognition particle receptor subunit beta	2	0.8743
4.01	4.01	27.2	O14737	Programmed cell death protein 5	2	0.8747
9.89	9.89	9.8	P46977	Dolichyl-diphosphooligosaccharide--protein glycosyltransferase subunit STT3A	5	0.8748
4.12	4.12	29	P61254	60S ribosomal protein L26	2	0.8748
36	36	53.7	P68363	Tubulin alpha-1B chain	29	0.8752
10.21	10.21	31.9	P54920	Alpha-soluble NSF attachment protein	5	0.8753
2	4	24.4	Q15286	Ras-related protein Rab-35	3	0.8754
20.66	20.66	21.5	Q15029	116 kDa U5 small nuclear ribonucleoprotein component	11	0.8767
2.46	2.46	11.1	Q15758	Neutral amino acid transporter B(0)	2	0.8778
3.33	3.33	21.1	P50552	Vasodilator-stimulated phosphoprotein	3	0.8779
7.12	7.12	30.6	P51571	Translocon-associated protein subunit delta	5	0.8782
15.76	15.76	16	Q9NTJ3	Structural maintenance of chromosomes protein 4	11	0.8791
12.22	12.22	41.2	P46776	60S ribosomal protein L27a	11	0.8795
11.94	11.94	18.2	O75390	Citrate synthase, mitochondrial	6	0.88
4.33	4.33	38.4	P49458	Signal recognition particle 9 kDa protein	5	0.8808
13.16	13.16	26.8	Q08945	FACT complex subunit SSRP1	7	0.881
18	18	19.1	P54136	Arginine--tRNA ligase, cytoplasmic	10	0.8812
16.04	16.04	25.1	Q8WUM4	Programmed cell death 6-interacting protein	8	0.882
6	8	17.9	A6NL28	Putative tropomyosin alpha-3 chain-like protein	5	0.8821
14	14	43.7	P84077	ADP-ribosylation factor 1	7	0.8835
2	6	21.9	P09104	Gamma-enolase	4	0.8839
8.51	8.51	19.9	O94826	Mitochondrial import receptor subunit TOM70	5	0.8854
2.56	2.56	12.5	P62995	Transformer-2 protein homolog beta	2	0.8856
6.44	6.44	46.3	P43487	Ran-specific GTPase-activating protein	4	0.8857
12	12	33.6	P33241	Lymphocyte-specific protein 1	7	0.8858
3.53	3.53	18.2	O60231	Putative pre-mRNA-splicing factor ATP-dependent RNA helicase DHX16	2	0.8863
4.38	4.38	45.4	P30405	Peptidyl-prolyl cis-trans isomerase F, mitochondrial	3	0.887
15.98	15.98	37.5	P36578	60S ribosomal protein L4	10	0.8874
4	4	32.8	Q9Y3B4	Pre-mRNA branch site protein p14	2	0.8876
3.41	3.41	17.6	O00764	Pyridoxal kinase	2	0.8879
6.66	6.66	30.5	Q9Y3U8	60S ribosomal protein L36	5	0.8884
10.23	10.23	22.3	P68400	Casein kinase II subunit alpha	5	0.8885
8.12	8.17	39.9	P59998	Actin-related protein 2/3 complex subunit 4	5	0.8886
9.72	9.72	33.8	Q01105	Protein SET	7	0.8886
2.74	2.74	6	Q9H2M9	Rab3 GTPase-activating protein non-catalytic subunit	2	0.889
4.07	4.07	16.1	P35613	Basigin	2	0.8894
24.34	24.34	29.5	P42229	Signal transducer and activator of transcription 5A	14	0.8909
32	32	64.7	P60174	Triosephosphate isomerase	21	0.8918
12	12	26.1	P50914	60S ribosomal protein L14	7	0.8935
4.22	4.22	21.7	Q96C19	EF-hand domain-containing protein D2	2	0.8938
11.63	11.63	63.1	P62805	Histone H4	17	0.8948
36.09	36.09	33.4	Q99613	Eukaryotic translation initiation factor 3 subunit C	21	0.8949
3.39	3.39	32.8	P61923	Coatomer subunit zeta-1	2	0.895
45.23	45.23	41	P34932	Heat shock 70 kDa protein 4	22	0.8951
4.62	4.62	15.9	P43366	Melanoma-associated antigen B1	3	0.8963
25.62	25.62	29.5	Q15459	Splicing factor 3A subunit 1	13	0.8967
18	18	52.9	P12004	Proliferating cell nuclear antigen	13	0.8976
8.02	8.02	40.8	P62244	40S ribosomal protein S15a	8	0.8981
8.26	8.26	17.8	P28482	Mitogen-activated protein kinase 1	5	0.899
13.66	13.66	32.9	P47756	F-actin-capping protein subunit beta	8	0.899
42.79	42.79	39.1	Q9BSJ8	Extended synaptotagmin-1	21	0.8991
4.61	4.61	22.9	P27144	Adenylate kinase isoenzyme 4, mitochondrial	3	0.8995
15.29	15.29	48.6	P62249	40S ribosomal protein S16	16	0.9001
44	44	67.5	P04406	Glyceraldehyde-3-phosphate dehydrogenase	47	0.9005
6.49	6.49	51.6	P49773	Histidine triad nucleotide-binding protein 1	3	0.9008
46.86	46.86	62.7	P10809	60 kDa heat shock protein, mitochondrial	29	0.9016
73.23	73.23	33.9	Q00610	Clathrin heavy chain 1	37	0.9019
8.94	8.94	30	P39748	Flap endonuclease 1	4	0.9023
2.6	2.6	7.9	Q93009	Ubiquitin carboxyl-terminal hydrolase 7	2	0.9024
11.05	11.05	29.9	P08574	Cytochrome c1, heme protein, mitochondrial	7	0.9025
16.57	16.57	20.4	Q8NE71	ATP-binding cassette sub-family F member 1	8	0.9034
6.24	6.24	28.9	Q13347	Eukaryotic translation initiation factor 3 subunit I	3	0.9057
3.33	3.33	9.4	Q92973	Transportin-1	2	0.9061
10.03	10.03	21.5	P31153	S-adenosylmethionine synthase isoform type-2	5	0.9063
2	4	22.2	P61006	Ras-related protein Rab-8A	3	0.9064
4	4	8.6	O43837	Isocitrate dehydrogenase [NAD] subunit beta, mitochondrial	2	0.907
5.17	7.33	26.7	O00571	ATP-dependent RNA helicase DDX3X	4	0.9072
8.64	8.64	18	Q8TCS8	Polyribonucleotide nucleotidyltransferase 1, mitochondrial	5	0.9073
32.51	32.51	18.5	P12270	Nucleoprotein TPR	17	0.9076
6	6	24.8	P99999	Cytochrome c	3	0.9077
6.01	6.01	19.7	P20073	Annexin A7	3	0.9091
14.57	14.57	26.9	P33176	Kinesin-1 heavy chain	8	0.9093
9.98	9.98	63.7	P0CW22	40S ribosomal protein S17-like	6	0.9102
4.02	4.02	10.4	P49961	Ectonucleoside triphosphate diphosphohydrolase 1	2	0.9104
4.01	4.01	36.8	P52566	Rho GDP-dissociation inhibitor 2	2	0.9107
14.23	14.23	14.5	Q7L014	Probable ATP-dependent RNA helicase DDX46	7	0.9111
10.54	10.54	31.2	P50213	Isocitrate dehydrogenase [NAD] subunit alpha, mitochondrial	6	0.9116
3.75	3.75	5.3	Q96ST3	Paired amphipathic helix protein Sin3a	2	0.9128
25.29	25.29	48.9	P61247	40S ribosomal protein S3a	25	0.9148
49.47	49.47	47.7	Q92598	Heat shock protein 105 kDa	27	0.9154
1.38	6.97	21.4	P60891	Ribose-phosphate pyrophosphokinase 1	4	0.9155
23.42	23.42	59.6	P63104	14-3-3 protein zeta/delta	14	0.9155
4.05	6.16	18.3	P17858	6-phosphofructokinase, liver type	3	0.9167
2.45	2.45	8.8	Q9UIQ6	Leucyl-cystinyl aminopeptidase	2	0.9173
4.31	6	29.1	P30085	UMP-CMP kinase	3	0.9175
20.86	20.86	30.9	P02786	Transferrin receptor protein 1	11	0.9176
2.93	2.93	14.6	P23368	NAD-dependent malic enzyme, mitochondrial	2	0.9182
10.83	10.83	20.3	Q14203	Dynactin subunit 1	5	0.9213
48.13	48.13	29	P41252	Isoleucine--tRNA ligase, cytoplasmic	25	0.9215
12	12	50.3	P84095	Rho-related GTP-binding protein RhoG	6	0.9216
16.07	16.07	47	P21796	Voltage-dependent anion-selective channel protein 1	11	0.9228
9.35	9.35	14.2	P43246	DNA mismatch repair protein Msh2	5	0.9238
36.52	36.52	54.1	P38646	Stress-70 protein, mitochondrial	21	0.9239
25.77	25.77	71.9	Q06830	Peroxiredoxin-1	18	0.9239
3.15	3.15	5.3	O75643	U5 small nuclear ribonucleoprotein 200 kDa helicase	2	0.9242
17.75	17.75	23.2	Q9BXP5	Serrate RNA effector molecule homolog	9	0.9243
6	6	27.4	O43169	Cytochrome b5 type B	4	0.9248
4.32	4.32	14.7	Q14165	Malectin	2	0.925
13.37	13.37	25.1	P39023	60S ribosomal protein L3	7	0.9255
6.12	6.12	28.5	P30044	Peroxiredoxin-5, mitochondrial	3	0.9256
8	8	13	O60763	General vesicular transport factor p115	4	0.926
4.99	14.13	47.6	P31946	14-3-3 protein beta/alpha	10	0.926
23.55	23.55	42.1	P26641	Elongation factor 1-gamma	12	0.9264
21.27	21.27	16.5	Q6P2Q9	Pre-mRNA-processing-splicing factor 8	11	0.928
4	4	44.8	Q96IX5	Up-regulated during skeletal muscle growth protein 5	2	0.9293
27.84	27.84	50.4	P12956	X-ray repair cross-complementing protein 6	15	0.9294
6	6	24.2	O95379	Tumor necrosis factor alpha-induced protein 8	3	0.9296
4.03	4.03	12.3	Q7KZ85	Transcription elongation factor SPT6	2	0.9297
33.6	33.6	34.7	Q14566	DNA replication licensing factor MCM6	16	0.93
18.37	18.37	35.6	O43776	Asparagine--tRNA ligase, cytoplasmic	9	0.9301
7.79	7.79	46.4	P62899	60S ribosomal protein L31	4	0.9306
14	14	31.1	Q9UL25	Ras-related protein Rab-21	7	0.9325
28.73	28.73	20.8	P07814	Bifunctional glutamate/proline--tRNA ligase	15	0.933
3.55	3.55	48.8	O14949	Cytochrome b-c1 complex subunit 8	2	0.9336
14.03	14.03	36.1	Q15306	Interferon regulatory factor 4	7	0.9336
56.03	56.03	59.1	P55072	Transitional endoplasmic reticulum ATPase	33	0.9342
3.24	3.24	27.3	O95989	Diphosphoinositol polyphosphate phosphohydrolase 1	2	0.9343
6	6	44.2	P62837	Ubiquitin-conjugating enzyme E2 D2	4	0.9349
28.08	28.08	48.2	P30455	HLA class I histocompatibility antigen, A-36 alpha chain	19	0.9356
34	34	36.5	P27824	Calnexin	20	0.9361
20.64	20.64	18.4	P52701	DNA mismatch repair protein Msh6	10	0.9375
18.06	18.06	53.9	P61313	60S ribosomal protein L15	12	0.9378
16	16	42.9	P25789	Proteasome subunit alpha type-4	8	0.9379
12.48	12.48	49	P32969	60S ribosomal protein L9	7	0.9379
19.16	19.16	48.8	Q15233	Non-POU domain-containing octamer-binding protein	9	0.9385
9.78	9.78	21.5	Q2NL82	Pre-rRNA-processing protein TSR1 homolog	5	0.9393
8.76	8.76	10.1	O60610	Protein diaphanous homolog 1	6	0.941
14.56	14.56	62.1	P39019	40S ribosomal protein S19	13	0.941
46.07	52.08	40.9	P14625	Endoplasmin	27	0.9414
19.8	19.8	60.6	P62241	40S ribosomal protein S8	18	0.9417
5.8	5.8	8.7	O43719	HIV Tat-specific factor 1	3	0.9419
41.63	41.63	45.2	Q7KZF4	Staphylococcal nuclease domain-containing protein 1	21	0.942
2.81	2.82	11.9	Q7L0Y3	Mitochondrial ribonuclease P protein 1	2	0.9431
15.35	15.35	30.4	P45974	Ubiquitin carboxyl-terminal hydrolase 5	8	0.9433
4	4	13.3	P05161	Ubiquitin-like protein ISG15	2	0.9435
9.71	9.71	43.9	P42766	60S ribosomal protein L35	8	0.9435
4.04	4.04	24.9	Q9UHY7	Enolase-phosphatase E1	2	0.9438
18.87	18.87	58.8	P27695	DNA-(apurinic or apyrimidinic site) lyase	14	0.9439
3.87	3.87	15.6	P25685	DnaJ homolog subfamily B member 1	2	0.9441
4.24	4.24	26.3	P62847	40S ribosomal protein S24	4	0.9446
8	8	69.6	P05387	60S acidic ribosomal protein P2	4	0.9448
29.06	29.06	26.1	Q16531	DNA damage-binding protein 1	15	0.9452
9.66	9.66	13.2	Q96QK1	Vacuolar protein sorting-associated protein 35	6	0.9455
33.39	33.39	50.7	P15311	Ezrin	19	0.9456
23.12	23.12	67.3	P37802	Transgelin-2	13	0.9457
4	4	10.4	P54577	Tyrosine--tRNA ligase, cytoplasmic	2	0.9458
6.56	6.56	30.1	Q9Y383	Putative RNA-binding protein Luc7-like 2	4	0.9459
16.06	16.06	18.2	P14314	Glucosidase 2 subunit beta	8	0.9465
6.7	6.7	35.5	Q07955	Serine/arginine-rich splicing factor 1	4	0.947
14.37	14.37	36.3	Q8NC51	Plasminogen activator inhibitor 1 RNA-binding protein	8	0.9473
3.86	3.86	24.5	Q9NX40	OCIA domain-containing protein 1	3	0.9485
13.61	13.61	32.9	P39687	Acidic leucine-rich nuclear phosphoprotein 32 family member A	11	0.9498
26.71	26.71	51.2	P49368	T-complex protein 1 subunit gamma	14	0.9499
5.73	5.73	21.4	Q12907	Vesicular integral-membrane protein VIP36	3	0.9507
13.92	13.92	47.9	Q99714	3-hydroxyacyl-CoA dehydrogenase type-2	7	0.9507
18.02	18.02	42.1	P27635	60S ribosomal protein L10	10	0.9515
47.17	47.17	33.1	P46940	Ras GTPase-activating-like protein IQGAP1	23	0.9515
22.17	22.17	44.6	Q99832	T-complex protein 1 subunit eta	14	0.9515
4.02	4.02	24.1	P62191	26S protease regulatory subunit 4	2	0.9518
8	20.35	47.3	P12235	ADP/ATP translocase 1	10	0.9535
35.02	35.02	52.4	P09651	Heterogeneous nuclear ribonucleoprotein A1	19	0.9538
173.52	173.52	58.1	P35579	Myosin-9	102	0.9546
36.07	36.07	32.3	Q08211	ATP-dependent RNA helicase A	18	0.9546
4.03	4.03	22.2	Q96FX7	tRNA (adenine(58)-N(1))-methyltransferase catalytic subunit TRMT61A	2	0.956
14.12	14.14	18.2	O95466	Formin-like protein 1	9	0.9563
18.83	18.83	46.8	P62701	40S ribosomal protein S4, X isoform	14	0.9569
6.67	10.43	35.8	Q13162	Peroxiredoxin-4	6	0.9575
4	4	23.6	P61970	Nuclear transport factor 2	2	0.9578
10.68	10.68	18.2	O43242	26S proteasome non-ATPase regulatory subunit 3	5	0.9586
15.28	15.28	53.6	P67936	Tropomyosin alpha-4 chain	8	0.9593
11.97	11.97	44.4	P62910	60S ribosomal protein L32	6	0.96
3.93	3.93	12	P07384	Calpain-1 catalytic subunit	3	0.961
4.37	4.37	12.1	Q01581	Hydroxymethylglutaryl-CoA synthase, cytoplasmic	2	0.9616
3.66	3.66	4.6	Q14108	Lysosome membrane protein 2	2	0.9623
9.46	9.46	34.7	Q9Y6C9	Mitochondrial carrier homolog 2	6	0.9632
11.87	11.87	37.2	Q9UL46	Proteasome activator complex subunit 2	7	0.9641
9.72	9.72	20.1	Q02978	Mitochondrial 2-oxoglutarate/malate carrier protein	5	0.9645
10.94	10.94	19.3	P54886	Delta-1-pyrroline-5-carboxylate synthase	7	0.9646
45.25	45.25	55.9	P23246	Splicing factor, proline- and glutamine-rich	27	0.9648
10	10	50.3	P60660	Myosin light polypeptide 6	5	0.9649
16.69	16.69	30	Q08J23	tRNA (cytosine(34)-C(5))-methyltransferase	8	0.9656
6.6	6.6	51.1	P62266	40S ribosomal protein S23	4	0.966
28.78	28.78	53.5	P23381	Tryptophan--tRNA ligase, cytoplasmic	17	0.9664
31.46	31.46	23.4	Q9P2J5	Leucine--tRNA ligase, cytoplasmic	16	0.9667
4	4	18.4	O43324	Eukaryotic translation elongation factor 1 epsilon-1	2	0.9668
7.78	7.78	15.4	P05362	Intercellular adhesion molecule 1	4	0.9674
19.98	19.98	59.7	P08865	40S ribosomal protein SA	13	0.9678
30.1	54.86	33.3	P35580	Myosin-10	29	0.9686
16.14	16.14	20.4	Q99460	26S proteasome non-ATPase regulatory subunit 1	8	0.9686
15.64	15.64	40.4	P13489	Ribonuclease inhibitor	8	0.969
40.29	40.29	39.7	P22102	Trifunctional purine biosynthetic protein adenosine-3	21	0.9694
12.94	12.94	33.5	P52209	6-phosphogluconate dehydrogenase, decarboxylating	7	0.9695
50.14	50.14	41.7	O00410	Importin-5	24	0.9701
5.06	5.06	12.9	O94973	AP-2 complex subunit alpha-2	3	0.9703
6.35	6.35	14.9	Q9UMS4	Pre-mRNA-processing factor 19	3	0.9705
8	8	36.3	Q13765	Nascent polypeptide-associated complex subunit alpha	4	0.9712
48.67	48.67	40.3	P53621	Coatomer subunit alpha	25	0.9713
4.99	4.99	18.8	O00303	Eukaryotic translation initiation factor 3 subunit F	3	0.9723
36	36	41.7	P41250	Glycine--tRNA ligase	20	0.9727
4.87	4.87	31.8	P11413	Glucose-6-phosphate 1-dehydrogenase	3	0.9728
6	6	33.9	P62273	40S ribosomal protein S29	4	0.973
6	6	16.8	P62851	40S ribosomal protein S25	3	0.9734
34	34	60.3	P60842	Eukaryotic initiation factor 4A-I	22	0.9735
16.26	16.26	19.1	O60841	Eukaryotic translation initiation factor 5B	9	0.9739
6.1	6.1	25.2	P00492	Hypoxanthine-guanine phosphoribosyltransferase	4	0.9741
18.55	18.55	39.9	Q13011	Delta(3,5)-Delta(2,4)-dienoyl-CoA isomerase, mitochondrial	9	0.9742
24.51	24.51	70.5	P23528	Cofilin-1	19	0.9753
4.51	4.51	35.1	Q04837	Single-stranded DNA-binding protein, mitochondrial	3	0.9756
16.53	18.64	39.9	P50991	T-complex protein 1 subunit delta	10	0.9759
14.76	14.76	32.2	Q8NBS9	Thioredoxin domain-containing protein 5	7	0.9764
5.47	5.47	16.4	O94925	Glutaminase kidney isoform, mitochondrial	3	0.9765
9.38	9.38	19.7	Q14683	Structural maintenance of chromosomes protein 1A	5	0.9766
16	16	22.7	Q86XP3	ATP-dependent RNA helicase DDX42	8	0.9782
8	8	28.2	O14818	Proteasome subunit alpha type-7	4	0.9784
1.77	1.77	7.9	Q6P179	Endoplasmic reticulum aminopeptidase 2	2	0.979
17.83	17.83	41.7	P23284	Peptidyl-prolyl cis-trans isomerase B	13	0.9797
2.02	10.31	5.8	O75369	Filamin-B	6	0.9806
22.89	22.89	46.9	P49411	Elongation factor Tu, mitochondrial	15	0.9808
29.44	29.44	23.4	O95373	Importin-7	16	0.9813
6.94	6.94	27.9	O75663	TIP41-like protein	4	0.9814
13.66	13.66	37.1	P31040	Succinate dehydrogenase [ubiquinone] flavoprotein subunit, mitochondrial	6	0.9818
101.65	101.65	61.9	P08238	Heat shock protein HSP 90-beta	97	0.9823
7.12	7.12	33.2	P32970	CD70 antigen	4	0.9824
41.02	41.02	58.4	P31948	Stress-induced-phosphoprotein 1	21	0.9827
4	4	21.4	P47914	60S ribosomal protein L29	2	0.984
5.74	5.74	24.8	Q9UBQ5	Eukaryotic translation initiation factor 3 subunit K	3	0.9844
6	6	21.9	P32322	Pyrroline-5-carboxylate reductase 1, mitochondrial	5	0.9847
11.14	11.14	56.3	Q01469	Fatty acid-binding protein, epidermal	6	0.9854
4	4	39.3	Q6P5R6	60S ribosomal protein L22-like 1	2	0.9855
4	4	9.4	Q9BZZ5	Apoptosis inhibitor 5	2	0.9858
9.82	9.82	29.6	Q16555	Dihydropyrimidinase-related protein 2	6	0.986
9.41	9.41	34.8	P62280	40S ribosomal protein S11	8	0.9862
3.66	3.66	13.3	P62495	Eukaryotic peptide chain release factor subunit 1	2	0.9862
8.07	8.07	31.1	P62917	60S ribosomal protein L8	7	0.9868
15.42	15.42	24.9	P08195	4F2 cell-surface antigen heavy chain	8	0.9869
23.16	23.16	39.5	P29401	Transketolase	15	0.9869
6	6	34	Q969Q0	60S ribosomal protein L36a-like	5	0.9869
2.98	2.98	32.3	Q9NZL9	Methionine adenosyltransferase 2 subunit beta	2	0.9869
23.15	23.15	46.6	Q15084	Protein disulfide-isomerase A6	13	0.9875
30.79	30.79	44.2	P04843	Dolichyl-diphosphooligosaccharide--protein glycosyltransferase subunit 1	15	0.9879
6.35	6.35	25.3	P00491	Purine nucleoside phosphorylase	5	0.9881
4	17.32	35.5	P35241	Radixin	10	0.9881
10	10	37.8	P60900	Proteasome subunit alpha type-6	5	0.9884
21.83	21.83	53.4	P46782	40S ribosomal protein S5	12	0.9885
5.48	5.48	20.1	Q99426	Tubulin-folding cofactor B	3	0.9893
5.17	5.17	21.3	O15144	Actin-related protein 2/3 complex subunit 2	3	0.9897
9.96	9.96	23.8	P52888	Thimet oligopeptidase	5	0.9897
26.14	26.14	30.2	Q01813	6-phosphofructokinase type C	13	0.9898
46.17	46.17	43.6	Q14697	Neutral alpha-glucosidase AB	25	0.9898
26.47	26.47	41.2	P00367	Glutamate dehydrogenase 1, mitochondrial	15	0.9911
6.71	6.71	13.4	O60502	Bifunctional protein NCOAT	3	0.9914
13.7	13.7	65.9	P09382	Galectin-1	14	0.9916
4	4	7.9	P43686	26S protease regulatory subunit 6B	2	0.9916
6.94	6.94	23	P11216	Glycogen phosphorylase, brain form	4	0.9918
6	6	16	P17931	Galectin-3	4	0.9919
5.03	5.03	9.1	O75694	Nuclear pore complex protein Nup155	3	0.9921
11.58	11.58	17.1	P09874	Poly [ADP-ribose] polymerase 1	8	0.9926
6.19	6.19	7.7	O15031	Plexin-B2	3	0.9937
29.13	29.13	48	P50990	T-complex protein 1 subunit theta	16	0.9937
28.75	28.75	37.6	P33993	DNA replication licensing factor MCM7	15	0.9942
4	4	16.7	O75083	WD repeat-containing protein 1	2	0.9943
32.77	32.77	48.5	P30101	Protein disulfide-isomerase A3	17	0.9949
38.51	38.51	54.7	Q9Y6N5	Sulfide:quinone oxidoreductase, mitochondrial	22	0.9963
11.24	11.24	27	P84098	60S ribosomal protein L19	7	0.9978
16.26	16.26	27.9	Q9UQ80	Proliferation-associated protein 2G4	9	0.9985
6.17	10.23	40.8	Q15366	Poly(rC)-binding protein 2	8	0.9987
2.53	2.53	12.6	P19623	Spermidine synthase	2	0.9991
16	16	15.7	Q9NYU2	UDP-glucose:glycoprotein glucosyltransferase 1	9	0.9991
12.45	12.45	13.6	P29144	Tripeptidyl-peptidase 2	7	0.9993
8.53	8.53	29.3	P35998	26S protease regulatory subunit 7	4	1
6	41.84	56.4	P68371	Tubulin beta-4B chain	35	1
10.19	10.19	24.9	Q5VTE0	Putative elongation factor 1-alpha-like 3	6	1
13.76	13.76	24	Q9BXJ9	N-alpha-acetyltransferase 15, NatA auxiliary subunit	8	1
15.4	15.4	42.1	P61289	Proteasome activator complex subunit 3	8	1.0002
15.45	15.45	20.7	Q00341	Vigilin	7	1.0007
14.76	14.76	66.5	P62269	40S ribosomal protein S18	12	1.0009
22.25	24.29	38.7	Q92945	Far upstream element-binding protein 2	12	1.001
2.46	2.46	46.4	P62857	40S ribosomal protein S28	3	1.0018
4.46	4.46	15	P41091	Eukaryotic translation initiation factor 2 subunit 3	2	1.0021
14.14	14.14	24.7	Q15020	Squamous cell carcinoma antigen recognized by T-cells 3	7	1.0022
5.6	5.6	12.2	P61160	Actin-related protein 2	3	1.0023
10	10	34	P28066	Proteasome subunit alpha type-5	5	1.0028
11.09	11.09	30.4	P05120	Plasminogen activator inhibitor 2	6	1.0031
9.82	9.82	61.8	P61604	10 kDa heat shock protein, mitochondrial	12	1.0033
55.54	55.54	43.3	Q14152	Eukaryotic translation initiation factor 3 subunit A	27	1.0041
2.17	8.51	43.3	P18085	ADP-ribosylation factor 4	4	1.0043
13.26	19.55	51	P27348	14-3-3 protein theta	12	1.0049
14.46	14.46	17	Q9BPX3	Condensin complex subunit 3	8	1.0052
4.12	4.12	8.2	Q29RF7	Sister chromatid cohesion protein PDS5 homolog A	2	1.0065
3.65	3.65	10.7	Q8IWX8	Calcium homeostasis endoplasmic reticulum protein	3	1.0066
20.48	20.48	28.2	Q6PKG0	La-related protein 1	11	1.0072
22.01	22.01	38.5	Q02878	60S ribosomal protein L6	14	1.0073
11.23	22.41	48.1	P30481	HLA class I histocompatibility antigen, B-44 alpha chain	17	1.0074
14.52	14.52	51.5	P15880	40S ribosomal protein S2	7	1.0079
22.99	22.99	55.1	P50395	Rab GDP dissociation inhibitor beta	11	1.0085
29.83	29.83	17	Q8TEQ6	Gem-associated protein 5	15	1.0087
2.36	2.36	7.4	Q96RQ3	Methylcrotonoyl-CoA carboxylase subunit alpha, mitochondrial	2	1.0087
17.92	17.92	25.6	Q12906	Interleukin enhancer-binding factor 3	9	1.0089
42.01	42.01	63.6	P06733	Alpha-enolase	33	1.0096
6.97	6.97	33.9	Q13126	S-methyl-5'-thioadenosine phosphorylase	4	1.0096
87.84	87.84	69	P13639	Elongation factor 2	67	1.0097
6	6	21.8	P68402	Platelet-activating factor acetylhydrolase IB subunit beta	3	1.0101
3.11	3.11	9.3	P36776	Lon protease homolog, mitochondrial	3	1.0121
6.73	6.73	18.1	O43143	Putative pre-mRNA-splicing factor ATP-dependent RNA helicase DHX15	4	1.0127
8.17	8.17	43.8	Q15185	Prostaglandin E synthase 3	7	1.0142
26.27	26.27	46.2	Q12931	Heat shock protein 75 kDa, mitochondrial	13	1.0145
16.22	16.22	39.6	Q15365	Poly(rC)-binding protein 1	12	1.0156
27.59	27.59	61	P18669	Phosphoglycerate mutase 1	18	1.0161
59.73	59.73	48.8	P22314	Ubiquitin-like modifier-activating enzyme 1	36	1.0172
2.82	2.82	12.8	Q9HB07	UPF0160 protein MYG1, mitochondrial	2	1.0173
6.99	6.99	32.5	Q14498	RNA-binding protein 39	4	1.0179
11.52	11.52	15.4	O00203	AP-3 complex subunit beta-1	6	1.019
13.59	13.59	25.9	Q92841	Probable ATP-dependent RNA helicase DDX17	7	1.0208
14.07	14.07	23	P35606	Coatomer subunit beta'	7	1.0214
31.12	31.12	26.1	O14980	Exportin-1	16	1.0226
19.67	19.67	50.2	Q06323	Proteasome activator complex subunit 1	11	1.0226
26.03	26.03	50	Q16822	Phosphoenolpyruvate carboxykinase [GTP], mitochondrial	13	1.0228
12.43	12.43	49.3	Q9H0U4	Ras-related protein Rab-1B	7	1.0233
6.73	6.73	32.3	P62993	Growth factor receptor-bound protein 2	3	1.0237
10.23	10.23	24.2	P27338	Amine oxidase [flavin-containing] B	5	1.0249
8.41	8.41	8.8	P05023	Sodium/potassium-transporting ATPase subunit alpha-1	4	1.025
8	8	33.1	P61353	60S ribosomal protein L27	5	1.025
22.95	22.95	62.2	P08758	Annexin A5	13	1.0257
6.31	6.31	18.7	Q9Y285	Phenylalanine--tRNA ligase alpha subunit	3	1.0264
20	20	33.8	P48643	T-complex protein 1 subunit epsilon	13	1.0275
6.93	6.93	10.6	Q9Y4E8	Ubiquitin carboxyl-terminal hydrolase 15	4	1.0277
24.64	24.64	30.6	P56192	Methionine--tRNA ligase, cytoplasmic	13	1.0279
31.08	31.08	32.9	P55060	Exportin-2	16	1.03
8.8	8.8	25.7	O00429	Dynamin-1-like protein	5	1.0314
4.66	4.66	20.7	P11387	DNA topoisomerase 1	3	1.0316
4.01	4.01	13.1	P24752	Acetyl-CoA acetyltransferase, mitochondrial	2	1.0316
24.88	24.88	39.8	P17987	T-complex protein 1 subunit alpha	14	1.0324
16.98	16.98	36.7	P22234	Multifunctional protein ADE2	9	1.0327
25.42	25.42	37.6	O60506	Heterogeneous nuclear ribonucleoprotein Q	13	1.0329
6.06	6.06	15.1	P09960	Leukotriene A-4 hydrolase	4	1.0332
2.02	2.02	17.8	P49257	Protein ERGIC-53	2	1.0343
4	4	35.1	P56134	ATP synthase subunit f, mitochondrial	3	1.0352
17.49	18.73	57.7	P35232	Prohibitin	14	1.0353
10.89	10.89	29.1	P31146	Coronin-1A	7	1.0354
2.51	2.51	7.7	Q8WVB6	Chromosome transmission fidelity protein 18 homolog	2	1.0359
5.86	5.86	32	P42765	3-ketoacyl-CoA thiolase, mitochondrial	4	1.0361
44.77	44.77	46.8	P11021	78 kDa glucose-regulated protein	24	1.0362
9.06	9.06	34.4	Q9NQR4	Omega-amidase NIT2	5	1.0363
12	12	17.9	P55209	Nucleosome assembly protein 1-like 1	8	1.0367
20.63	22.68	42.2	P07195	L-lactate dehydrogenase B chain	12	1.037
3.09	3.09	10.9	Q8N543	2-oxoglutarate and iron-dependent oxygenase domain-containing protein 1	2	1.0383
3.72	3.72	10.6	Q09028	Histone-binding protein RBBP4	2	1.0385
11.26	11.26	57.1	P62829	60S ribosomal protein L23	8	1.0386
22.19	22.19	89.3	P07737	Profilin-1	32	1.0401
4	4	12.4	Q9NYK5	39S ribosomal protein L39, mitochondrial	2	1.0414
5.77	5.77	40.2	P62310	U6 snRNA-associated Sm-like protein LSm3	3	1.0416
16	16	52.1	P05388	60S acidic ribosomal protein P0	8	1.0433
69.82	69.82	76.4	P13796	Plastin-2	52	1.0441
4.58	4.58	25.1	P28838	Cytosol aminopeptidase	3	1.0445
18	18	40.5	P40926	Malate dehydrogenase, mitochondrial	12	1.0458
18.28	18.28	49.8	P26583	High mobility group protein B2	10	1.046
45.7	81.41	56.7	P07900	Heat shock protein HSP 90-alpha	66	1.0466
19.85	19.85	56.7	P46781	40S ribosomal protein S9	14	1.0466
8.46	8.46	38.3	P40925	Malate dehydrogenase, cytoplasmic	4	1.0468
28.41	28.41	35	Q13435	Splicing factor 3B subunit 2	14	1.0479
13.1	13.1	25	P23526	Adenosylhomocysteinase	7	1.0482
2.76	2.76	17.4	P30740	Leukocyte elastase inhibitor	2	1.0496
5.9	5.9	16.8	Q9H0D6	5'-3' exoribonuclease 2	4	1.0496
10.61	10.61	13.4	Q9Y6Y8	SEC23-interacting protein	6	1.0502
16.72	16.72	34.5	P15170	Eukaryotic peptide chain release factor GTP-binding subunit ERF3A	8	1.0503
5.38	7.97	19	P38919	Eukaryotic initiation factor 4A-III	4	1.0516
3.11	3.11	16	P40938	Replication factor C subunit 3	2	1.0526
6	6	18.8	P51858	Hepatoma-derived growth factor	3	1.0529
8.6	8.6	40.2	P84103	Serine/arginine-rich splicing factor 3	5	1.0529
6.68	6.68	51.3	P62888	60S ribosomal protein L30	7	1.0535
2.48	2.48	19.8	Q08257	Quinone oxidoreductase	2	1.0535
12.52	12.52	73.8	P62158	Calmodulin	12	1.0552
6.9	6.9	17.2	P11498	Pyruvate carboxylase, mitochondrial	4	1.0554
15.05	15.05	17.9	Q8N163	DBIRD complex subunit KIAA1967	10	1.0554
14.95	26.7	38.8	P26038	Moesin	14	1.0567
12.48	12.48	20	P55786	Puromycin-sensitive aminopeptidase	7	1.0571
24.48	24.48	49.7	P61978	Heterogeneous nuclear ribonucleoprotein K	16	1.0573
7.03	7.03	34.8	Q04760	Lactoylglutathione lyase	5	1.0576
4.34	4.34	11.3	Q15393	Splicing factor 3B subunit 3	3	1.0585
12.13	12.13	55.1	P25787	Proteasome subunit alpha type-2	6	1.0594
14.01	14.01	35.6	P29692	Elongation factor 1-delta	7	1.0605
12.05	12.05	34.7	P40227	T-complex protein 1 subunit zeta	8	1.0613
4.43	4.43	27.8	O60493	Sorting nexin-3	2	1.0627
26.23	26.23	36.9	Q99798	Aconitate hydratase, mitochondrial	14	1.0631
4	4	26.3	P46779	60S ribosomal protein L28	2	1.0635
6.03	6.03	32.2	P62316	Small nuclear ribonucleoprotein Sm D2	3	1.0651
4.25	4.25	23.9	Q99627	COP9 signalosome complex subunit 8	2	1.0652
18.97	18.97	51.8	Q99623	Prohibitin-2	13	1.0666
47.96	47.96	36.4	O75533	Splicing factor 3B subunit 1	24	1.0671
183.75	183.75	52.7	P21333	Filamin-A	114	1.0672
20.51	20.51	27.9	P53618	Coatomer subunit beta	10	1.0673
7.7	7.7	30.8	O76003	Glutaredoxin-3	4	1.0675
15.29	15.29	25.1	P30153	Serine/threonine-protein phosphatase 2A 65 kDa regulatory subunit A alpha isoform	8	1.0678
19.98	19.98	26.7	Q9BQG0	Myb-binding protein 1A	12	1.0684
3.64	3.64	7.9	O95487	Protein transport protein Sec24B	2	1.0692
2.47	6.56	22.3	P08754	Guanine nucleotide-binding protein G(k) subunit alpha	4	1.0694
29.72	29.72	35.1	Q13200	26S proteasome non-ATPase regulatory subunit 2	15	1.0701
32.99	32.99	33.9	Q14974	Importin subunit beta-1	17	1.0709
13.48	13.48	22.2	P49589	Cysteine--tRNA ligase, cytoplasmic	7	1.0719
8	8	40.5	P42677	40S ribosomal protein S27	4	1.0728
43.89	43.89	59.9	P07437	Tubulin beta chain	36	1.0736
6.06	6.06	25.4	Q15631	Translin	3	1.0755
7	7.05	20.8	Q9UN86	Ras GTPase-activating protein-binding protein 2	4	1.0758
50.69	50.69	67.2	P31939	Bifunctional purine biosynthesis protein PURH	30	1.0772
8.9	8.9	22.5	Q15046	Lysine--tRNA ligase	5	1.0779
22.8	22.8	20.3	Q86VP6	Cullin-associated NEDD8-dissociated protein 1	11	1.0789
7.85	7.89	15.6	Q9BWD1	Acetyl-CoA acetyltransferase, cytosolic	4	1.0795
4	4	29.7	Q7Z7F7	39S ribosomal protein L55, mitochondrial	2	1.0798
4.24	4.24	10.1	Q96F07	Cytoplasmic FMR1-interacting protein 2	2	1.0799
2.35	2.35	30.2	Q9BTM1	Histone H2A.J	3	1.08
2.5	2.5	6.2	Q13085	Acetyl-CoA carboxylase 1	2	1.0803
3.92	4	22.7	P55769	NHP2-like protein 1	2	1.0818
11.49	11.49	16.6	O94979	Protein transport protein Sec31A	6	1.0824
6.06	6.06	31	Q9H2J4	Phosducin-like protein 3	3	1.0825
6	6	32.1	P60981	Destrin	4	1.0828
9.88	9.88	20.4	P14868	Aspartate--tRNA ligase, cytoplasmic	5	1.0837
14.01	14.01	25.6	P33992	DNA replication licensing factor MCM5	7	1.0838
14.62	14.62	37	P26373	60S ribosomal protein L13	13	1.0852
10	10	21.7	Q01518	Adenylyl cyclase-associated protein 1	5	1.0861
5.63	5.63	14.8	P28340	DNA polymerase delta catalytic subunit	3	1.0871
24.12	24.12	43.7	Q9NY33	Dipeptidyl peptidase 3	12	1.0874
3.52	3.52	9.4	P42166	Lamina-associated polypeptide 2, isoform alpha	3	1.0901
20.11	20.11	19.6	Q9HAV4	Exportin-5	10	1.0901
13.26	13.26	35.7	Q02790	Peptidyl-prolyl cis-trans isomerase FKBP4	7	1.0903
5.02	5.02	28.4	Q15181	Inorganic pyrophosphatase	3	1.0907
12.64	12.64	46.9	P20618	Proteasome subunit beta type-1	6	1.0913
2	29.52	45.9	Q9BQE3	Tubulin alpha-1C chain	21	1.0918
18.99	21.02	60	P62258	14-3-3 protein epsilon	11	1.0939
5.06	5.06	16.8	P54578	Ubiquitin carboxyl-terminal hydrolase 14	3	1.0953
4	4	13	Q00059	Transcription factor A, mitochondrial	2	1.096
28.41	28.41	86.7	P62937	Peptidyl-prolyl cis-trans isomerase A	39	1.0991
10.8	10.8	28.7	P47897	Glutamine--tRNA ligase	7	1.0996
11.68	11.68	51	P62277	40S ribosomal protein S13	7	1.1018
6	6	18.6	P14324	Farnesyl pyrophosphate synthase	4	1.1021
16.11	16.11	24.4	Q9Y678	Coatomer subunit gamma-1	8	1.1037
5.94	5.94	16.2	O95347	Structural maintenance of chromosomes protein 2	3	1.1062
12	12	44.4	P54819	Adenylate kinase 2, mitochondrial	7	1.1075
21.44	21.44	30	P11586	C-1-tetrahydrofolate synthase, cytoplasmic	11	1.1076
4.14	4.14	38.9	P98179	Putative RNA-binding protein 3	3	1.1082
8	8	43.3	P09211	Glutathione S-transferase P	5	1.1087
8	8	32.5	P63261	Actin, cytoplasmic 2	6	1.1089
20.26	20.26	26.5	P78344	Eukaryotic translation initiation factor 4 gamma 2	11	1.109
12.76	12.76	22.3	Q8TEX9	Importin-4	6	1.1091
30.59	30.59	44.3	Q96AE4	Far upstream element-binding protein 1	18	1.1099
7.31	7.31	29.5	Q9UNM6	26S proteasome non-ATPase regulatory subunit 13	4	1.1099
6	6	15.6	P00441	Superoxide dismutase [Cu-Zn]	5	1.1105
44.66	44.66	64.4	P14618	Pyruvate kinase isozymes M1/M2	31	1.1108
9.23	9.23	50.7	P09669	Cytochrome c oxidase subunit 6C	7	1.1109
13.72	13.72	15.7	Q9NSE4	Isoleucine--tRNA ligase, mitochondrial	7	1.1137
4	4	16.5	P25788	Proteasome subunit alpha type-3	2	1.1152
16	16	41.4	P62753	40S ribosomal protein S6	8	1.116
10.63	10.63	39.1	Q9NTK5	Obg-like ATPase 1	5	1.117
4	4	30.7	P53999	Activated RNA polymerase II transcriptional coactivator p15	3	1.1185
13.45	13.45	63.5	Q99497	Protein DJ-1	7	1.1188
21.8	21.8	45.9	P04075	Fructose-bisphosphate aldolase A	19	1.1191
57.93	57.93	37.2	P26640	Valine--tRNA ligase	26	1.1196
12.1	17.96	47.4	P09429	High mobility group protein B1	11	1.1197
9.08	9.08	45	P46778	60S ribosomal protein L21	7	1.1205
6	6	20.4	P51665	26S proteasome non-ATPase regulatory subunit 7	3	1.1215
14.93	14.93	56.4	Q07020	60S ribosomal protein L18	8	1.1215
10.25	10.25	18	Q99873	Protein arginine N-methyltransferase 1	5	1.1217
4.17	4.17	17.5	P35637	RNA-binding protein FUS	2	1.1225
6.3	6.3	8.6	Q92608	Dedicator of cytokinesis protein 2	3	1.1231
14.62	14.62	38.2	Q14166	Tubulin--tyrosine ligase-like protein 12	7	1.1241
6.13	6.13	34.4	Q7Z4W1	L-xylulose reductase	3	1.1262
12	12	40.2	P52565	Rho GDP-dissociation inhibitor 1	6	1.128
9.22	9.23	39	Q9Y2B0	Protein canopy homolog 2	5	1.1288
3.9	3.9	9.7	Q9H8Y8	Golgi reassembly-stacking protein 2	2	1.1304
5.83	5.83	40.8	Q15785	Mitochondrial import receptor subunit TOM34	3	1.1312
10.13	10.13	12	P14735	Insulin-degrading enzyme	5	1.1333
4	4	22.5	Q9H3P7	Golgi resident protein GCP60	2	1.1357
5.92	5.92	20.7	O75915	PRA1 family protein 3	3	1.136
6.38	6.38	26.4	P19971	Thymidine phosphorylase	3	1.136
21.72	21.72	58.3	P62826	GTP-binding nuclear protein Ran	15	1.138
5.53	5.53	19	P62333	26S protease regulatory subunit 10B	4	1.1385
5.43	5.43	40.2	P00387	NADH-cytochrome b5 reductase 3	3	1.1388
5.68	5.68	27.4	Q9Y3F4	Serine-threonine kinase receptor-associated protein	3	1.1438
6.28	6.28	28.2	P62750	60S ribosomal protein L23a	4	1.1453
3.96	4	18.6	P62861	40S ribosomal protein S30	2	1.1454
14.47	14.47	49.2	P33316	Deoxyuridine 5'-triphosphate nucleotidohydrolase, mitochondrial	13	1.146
8.08	8.08	20.6	P09622	Dihydrolipoyl dehydrogenase, mitochondrial	5	1.1476
4	4	22.6	Q04323	UBX domain-containing protein 1	2	1.1493
5.14	5.14	14.5	P28062	Proteasome subunit beta type-8	3	1.1494
12.01	12.01	33.9	Q9H9B4	Sideroflexin-1	6	1.15
3.62	3.62	19.1	P54727	UV excision repair protein RAD23 homolog B	2	1.1504
27.56	27.56	56.9	P00338	L-lactate dehydrogenase A chain	14	1.1507
24.03	24.03	25	O75153	Clustered mitochondria protein homolog	12	1.152
38.78	38.78	26.3	Q04637	Eukaryotic translation initiation factor 4 gamma 1	21	1.1535
5.76	5.76	25.5	O00154	Cytosolic acyl coenzyme A thioester hydrolase	3	1.1556
5.45	5.45	46.7	P61088	Ubiquitin-conjugating enzyme E2 N	5	1.1556
3.36	3.36	17.9	P17174	Aspartate aminotransferase, cytoplasmic	3	1.1573
4.78	4.78	24.2	O75489	NADH dehydrogenase [ubiquinone] iron-sulfur protein 3, mitochondrial	3	1.1577
9.44	9.46	37.9	P28070	Proteasome subunit beta type-4	6	1.1578
4.81	4.81	14.6	P50502	Hsc70-interacting protein	3	1.1582
7.58	7.58	16.3	P63010	AP-2 complex subunit beta	4	1.1582
6.19	6.19	11.2	Q9NZB2	Constitutive coactivator of PPAR-gamma-like protein 1	3	1.159
14.43	14.43	26.6	Q15437	Protein transport protein Sec23B	7	1.1599
5.16	5.17	20.1	O95456	Proteasome assembly chaperone 1	3	1.1631
9.47	9.47	10.2	Q14839	Chromodomain-helicase-DNA-binding protein 4	6	1.1634
3.21	3.21	20.7	Q9Y6M9	NADH dehydrogenase [ubiquinone] 1 beta subcomplex subunit 9	2	1.1639
1.62	1.62	7.3	Q08752	Peptidyl-prolyl cis-trans isomerase D	2	1.1642
82.73	82.73	33.1	P27708	CAD protein	42	1.1645
2.46	2.46	10.9	P17655	Calpain-2 catalytic subunit	2	1.1657
4	4	16.6	P49720	Proteasome subunit beta type-3	3	1.166
4	4	23.2	P21912	Succinate dehydrogenase [ubiquinone] iron-sulfur subunit, mitochondrial	2	1.1662
16.68	16.68	30.7	P18124	60S ribosomal protein L7	8	1.1663
8.12	8.12	17.3	P29350	Tyrosine-protein phosphatase non-receptor type 6	4	1.1672
6.28	6.28	25.1	P05198	Eukaryotic translation initiation factor 2 subunit 1	3	1.1674
32.41	32.41	29.1	Q92900	Regulator of nonsense transcripts 1	16	1.1684
8.4	8.4	45.3	P49721	Proteasome subunit beta type-2	5	1.1685
4	4	14.3	Q9H6Z4	Ran-binding protein 3	2	1.1692
10	10	28.1	O43175	D-3-phosphoglycerate dehydrogenase	5	1.1697
10.96	10.96	37.2	P13693	Translationally-controlled tumor protein	6	1.1733
13.91	13.91	54.6	P46783	40S ribosomal protein S10	13	1.1748
17.89	17.89	54.8	O00299	Chloride intracellular channel protein 1	9	1.175
26.52	26.52	22.2	Q9Y5B9	FACT complex subunit SPT16	14	1.1765
7.65	7.65	72.1	Q9H3K6	BolA-like protein 2	4	1.1767
3.41	3.41	11.2	O15533	Tapasin	3	1.1774
4	4	37.1	P63167	Dynein light chain 1, cytoplasmic	2	1.1781
2.33	2.33	17.4	P14174	Macrophage migration inhibitory factor	8	1.1782
11	11	11.4	Q96P70	Importin-9	5	1.1798
5.55	5.55	11.4	Q14CX7	N-alpha-acetyltransferase 25, NatB auxiliary subunit	3	1.1799
3.08	3.08	13.4	Q9BZX2	Uridine-cytidine kinase 2	2	1.1821
4.02	4.02	31.9	P60953	Cell division control protein 42 homolog	2	1.1825
16.77	16.77	29.4	P08243	Asparagine synthetase [glutamine-hydrolyzing]	9	1.1834
6.67	6.67	8.7	P13798	Acylamino-acid-releasing enzyme	4	1.1882
34.78	34.78	30.3	O15067	Phosphoribosylformylglycinamidine synthase	18	1.1894
5.06	5.06	49.3	P61326	Protein mago nashi homolog	3	1.1899
9.15	9.15	34.4	O75746	Calcium-binding mitochondrial carrier protein Aralar1	5	1.1928
65.35	65.35	27.6	Q9Y490	Talin-1	32	1.193
6.53	6.53	13.1	O15042	U2 snRNP-associated SURP motif-containing protein	4	1.1932
4	4	23.9	Q14019	Coactosin-like protein	2	1.1939
2.7	2.7	7.8	P53701	Cytochrome c-type heme lyase	2	1.1982
23.45	23.45	65.4	P04792	Heat shock protein beta-1	18	1.1997
4.12	4.12	29.4	Q13155	Aminoacyl tRNA synthase complex-interacting multifunctional protein 2	2	1.2023
6	6	14.2	Q9UKK9	ADP-sugar pyrophosphatase	3	1.2024
2.63	2.63	14.3	Q15654	Thyroid receptor-interacting protein 6	2	1.2037
4.34	4.34	13.1	P37837	Transaldolase	2	1.2048
2.9	2.9	19.1	P17980	26S protease regulatory subunit 6A	2	1.2051
7.83	7.83	33.7	P11908	Ribose-phosphate pyrophosphokinase 2	4	1.2053
18.72	18.72	24.3	P19174	1-phosphatidylinositol 4,5-bisphosphate phosphodiesterase gamma-1	10	1.2057
4.23	4.23	21.1	Q15008	26S proteasome non-ATPase regulatory subunit 6	2	1.2066
13.85	13.85	54.6	P30086	Phosphatidylethanolamine-binding protein 1	8	1.2081
6.24	6.24	57	P62987	Ubiquitin-60S ribosomal protein L40	4	1.2084
5.6	5.6	19.2	P06493	Cyclin-dependent kinase 1	3	1.209
27.31	27.31	29.6	P49588	Alanine--tRNA ligase, cytoplasmic	13	1.2102
5.25	5.25	30.7	Q9NZU5	LIM and cysteine-rich domains protein 1	4	1.2103
5.46	5.46	29.6	P23193	Transcription elongation factor A protein 1	3	1.2118
2.48	2.48	4.9	Q6IN85	Serine/threonine-protein phosphatase 4 regulatory subunit 3A	2	1.2118
10.69	10.69	37.9	P30040	Endoplasmic reticulum resident protein 29	6	1.2124
2.86	2.86	11.2	Q16836	Hydroxyacyl-coenzyme A dehydrogenase, mitochondrial	2	1.2128
16.25	16.25	27.8	P49591	Serine--tRNA ligase, cytoplasmic	8	1.2133
4.89	4.89	43.5	O75347	Tubulin-specific chaperone A	3	1.2135
5.71	5.71	20.3	Q07960	Rho GTPase-activating protein 1	3	1.2145
7.13	7.13	10.7	Q5JPE7	Nodal modulator 2	5	1.2165
4	4	18.3	P13073	Cytochrome c oxidase subunit 4 isoform 1, mitochondrial	2	1.2176
4.67	4.67	34.7	O60256	Phosphoribosyl pyrophosphate synthase-associated protein 2	3	1.219
27.73	27.73	24.8	P53396	ATP-citrate synthase	14	1.2207
2.41	5.76	17.2	Q10567	AP-1 complex subunit beta-1	4	1.2213
3.69	3.69	21.5	P14550	Alcohol dehydrogenase [NADP(+)]	2	1.2216
2.57	2.57	8.1	Q9BTW9	Tubulin-specific chaperone D	2	1.225
4.74	4.74	12.9	P30520	Adenylosuccinate synthetase isozyme 2	3	1.2252
3.22	3.22	27.7	P16989	DNA-binding protein A	2	1.2259
12.91	12.91	32.6	P61221	ATP-binding cassette sub-family E member 1	7	1.2275
8.72	8.72	24.1	Q9UBT2	SUMO-activating enzyme subunit 2	5	1.2297
4.28	6.42	26.1	P61106	Ras-related protein Rab-14	4	1.2309
6	6	31.9	P60866	40S ribosomal protein S20	3	1.2321
18.05	18.05	35	P62424	60S ribosomal protein L7a	9	1.2323
2.81	2.82	15.1	Q9Y265	RuvB-like 1	2	1.2324
19.91	19.91	28.5	P26639	Threonine--tRNA ligase, cytoplasmic	10	1.2326
2.57	2.57	12.6	Q9Y376	Calcium-binding protein 39	2	1.2328
7.46	7.46	24.7	Q9Y3L3	SH3 domain-binding protein 1	4	1.2378
2.48	2.48	11.3	Q16630	Cleavage and polyadenylation specificity factor subunit 6	2	1.2397
6.73	6.73	36.9	P24534	Elongation factor 1-beta	3	1.2418
9.36	9.36	22.8	P01903	HLA class II histocompatibility antigen, DR alpha chain	5	1.2446
17.38	17.38	62.3	P63241	Eukaryotic translation initiation factor 5A-1	16	1.2446
6	6	18	P38117	Electron transfer flavoprotein subunit beta	3	1.2477
3.37	3.37	11.9	P52272	Heterogeneous nuclear ribonucleoprotein M	3	1.2477
6	6	24.3	P19878	Neutrophil cytosol factor 2	3	1.2527
3.77	3.77	36.1	P62314	Small nuclear ribonucleoprotein Sm D1	2	1.2536
4	4	24.9	Q9GZZ1	N-alpha-acetyltransferase 50	2	1.2539
5.17	5.17	7.5	P49321	Nuclear autoantigenic sperm protein	3	1.2545
14.97	14.97	23.5	P18858	DNA ligase 1	8	1.2561
5.63	5.63	17.3	P28331	NADH-ubiquinone oxidoreductase 75 kDa subunit, mitochondrial	3	1.2578
4.88	4.88	14.7	O95831	Apoptosis-inducing factor 1, mitochondrial	3	1.2593
7.34	7.34	35.5	Q15056	Eukaryotic translation initiation factor 4H	4	1.2593
2.04	11.63	35.4	P22090	40S ribosomal protein S4, Y isoform 1	7	1.2594
10.02	10.02	37.3	P25786	Proteasome subunit alpha type-1	5	1.2605
5.11	5.11	42.1	Q01130	Serine/arginine-rich splicing factor 2	3	1.261
3.23	3.23	23.6	O43920	NADH dehydrogenase [ubiquinone] iron-sulfur protein 5	2	1.2617
6	10.51	31.6	P61981	14-3-3 protein gamma	8	1.2619
10	10	45.5	P62979	Ubiquitin-40S ribosomal protein S27a	7	1.2622
3.38	3.38	15.6	P15927	Replication protein A 32 kDa subunit	2	1.2655
13.12	13.12	45.4	Q96FW1	Ubiquitin thioesterase OTUB1	7	1.273
4.06	4.06	20.9	P78330	Phosphoserine phosphatase	2	1.2775
2.85	2.85	14.8	P21964	Catechol O-methyltransferase	2	1.2781
4.3	4.3	15.5	Q15637	Splicing factor 1	3	1.2786
1.72	1.72	9.8	Q13045	Protein flightless-1 homolog	2	1.2789
2.93	2.93	9.6	Q96EP5	DAZ-associated protein 1	2	1.283
10.81	10.81	45.1	P31689	DnaJ homolog subfamily A member 1	8	1.2832
21.92	21.92	37.5	P13667	Protein disulfide-isomerase A4	12	1.2863
8.91	8.91	14.1	Q00325	Phosphate carrier protein, mitochondrial	5	1.2864
4	4	20.2	O75223	Gamma-glutamylcyclotransferase	2	1.2878
4.75	4.75	20.7	P36551	Coproporphyrinogen-III oxidase, mitochondrial	3	1.2977
12	12	58.9	P24666	Low molecular weight phosphotyrosine protein phosphatase	6	1.3043
3.4	3.4	11.5	O15260	Surfeit locus protein 4	2	1.3056
6.8	6.8	20.8	P23588	Eukaryotic translation initiation factor 4B	4	1.3101
6	6	22.9	O43809	Cleavage and polyadenylation specificity factor subunit 5	3	1.3143
10	10	34.7	P31943	Heterogeneous nuclear ribonucleoprotein H	5	1.3172
6.02	6.02	32.6	O96000	NADH dehydrogenase [ubiquinone] 1 beta subcomplex subunit 10	3	1.3179
6	6	41.1	Q15369	Transcription elongation factor B polypeptide 1	3	1.3201
8.06	16.08	75	P15531	Nucleoside diphosphate kinase A	17	1.3217
3.52	3.52	7.3	Q86X76	Nitrilase homolog 1	2	1.3217
10.08	10.08	30.1	P17812	CTP synthase 1	6	1.3226
28.14	28.14	54.8	Q16658	Fascin	14	1.3257
8.04	8.04	7.9	P26358	DNA (cytosine-5)-methyltransferase 1	4	1.3266
5.07	5.07	21.5	P46926	Glucosamine-6-phosphate isomerase 1	3	1.3275
2	15.7	34.4	Q14240	Eukaryotic initiation factor 4A-II	12	1.3315
12.26	12.26	8.3	Q92616	Translational activator GCN1	6	1.3322
8.74	8.74	34.8	P42167	Lamina-associated polypeptide 2, isoforms beta/gamma	5	1.3329
4.8	4.8	28.4	O95433	Activator of 90 kDa heat shock protein ATPase homolog 1	3	1.3334
6.63	6.63	17.3	Q9Y2Z0	Suppressor of G2 allele of SKP1 homolog	3	1.3415
1.52	1.52	2.6	Q96T76	MMS19 nucleotide excision repair protein homolog	2	1.3417
6	6	37.4	Q9BRA2	Thioredoxin domain-containing protein 17	3	1.3473
4.86	4.86	24.5	P61086	Ubiquitin-conjugating enzyme E2 K	3	1.3479
2.8	5.02	21.9	Q99733	Nucleosome assembly protein 1-like 4	4	1.349
17.32	17.32	23.7	P78347	General transcription factor II-I	10	1.3503
138.5	138.5	45.9	P49327	Fatty acid synthase	81	1.3534
13.76	13.76	17.6	Q15021	Condensin complex subunit 1	7	1.3556
21.13	21.13	33.7	Q6ZRV2	Protein FAM83H	11	1.3572
3.32	3.32	33.3	Q8N5K1	CDGSH iron-sulfur domain-containing protein 2	2	1.3574
5.17	5.17	31.8	O95168	NADH dehydrogenase [ubiquinone] 1 beta subcomplex subunit 4	3	1.3584
22.76	22.76	31	Q00653	Nuclear factor NF-kappa-B p100 subunit	11	1.3595
4	4	26.4	O60869	Endothelial differentiation-related factor 1	2	1.3638
10.02	10.02	16.7	P49915	GMP synthase [glutamine-hydrolyzing]	5	1.365
19.52	19.52	35.3	Q06210	Glutamine--fructose-6-phosphate aminotransferase [isomerizing] 1	11	1.3705
12.54	12.54	35.2	P52597	Heterogeneous nuclear ribonucleoprotein F	8	1.3726
2.82	2.82	18.2	P53041	Serine/threonine-protein phosphatase 5	2	1.3729
4.17	4.17	20.5	Q9Y3C6	Peptidyl-prolyl cis-trans isomerase-like 1	2	1.3771
7.09	7.09	28.2	Q9UHB9	Signal recognition particle 68 kDa protein	4	1.3794
11.34	11.34	13.9	Q9Y613	FH1/FH2 domain-containing protein 1	7	1.3871
4	4	39.8	O60783	28S ribosomal protein S14, mitochondrial	2	1.3883
4	4	14.4	Q9BVC6	Transmembrane protein 109	3	1.3892
7.96	7.96	13.7	O00329	Phosphatidylinositol 4,5-bisphosphate 3-kinase catalytic subunit delta isoform	4	1.3926
6	6	57.5	P41567	Eukaryotic translation initiation factor 1	4	1.3928
8	8	49.6	Q9UI30	tRNA methyltransferase 112 homolog	4	1.3963
2.64	2.64	15.5	Q9H2H8	Peptidyl-prolyl cis-trans isomerase-like 3	2	1.4035
12.08	12.08	16.7	P12268	Inosine-5'-monophosphate dehydrogenase 2	6	1.4071
4	4	18	O00264	Membrane-associated progesterone receptor component 1	2	1.4086
4.51	4.51	35.8	P00167	Cytochrome b5	4	1.4121
8.01	8.01	30.2	O15355	Protein phosphatase 1G	5	1.417
2	8	15.2	Q13310	Polyadenylate-binding protein 4	4	1.4198
8.15	8.15	14.7	Q9NZ08	Endoplasmic reticulum aminopeptidase 1	4	1.4265
10.44	10.44	35.1	P62263	40S ribosomal protein S14	6	1.4274
6.04	6.04	27.9	P67870	Casein kinase II subunit beta	3	1.4283
4	4	29.8	P29966	Myristoylated alanine-rich C-kinase substrate	2	1.4284
3.71	3.71	12.9	Q8N766	ER membrane protein complex subunit 1	2	1.4304
7.27	7.27	16.6	P49756	RNA-binding protein 25	4	1.433
18	18	51.8	P30041	Peroxiredoxin-6	11	1.442
10	10	31.5	Q6IBS0	Twinfilin-2	5	1.4456
8	8	58.6	P62841	40S ribosomal protein S15	8	1.4553
3.74	3.74	10.9	Q08431	Lactadherin	3	1.4687
6	6	33.1	P56537	Eukaryotic translation initiation factor 6	3	1.4774
22	22	47.7	P00558	Phosphoglycerate kinase 1	15	1.4835
2.49	2.49	12.7	P41240	Tyrosine-protein kinase CSK	2	1.4875
2.75	2.75	22.5	P14927	Cytochrome b-c1 complex subunit 7	2	1.4992
4.17	4.17	42.9	P68036	Ubiquitin-conjugating enzyme E2 L3	2	1.5013
2.51	2.51	16.8	Q9H1B7	Interferon regulatory factor 2-binding protein-like	2	1.5054
4	4	16.2	Q9BPW8	Protein NipSnap homolog 1	2	1.5171
10	10	28.6	P78417	Glutathione S-transferase omega-1	5	1.5202
4.63	4.63	17.1	Q92556	Engulfment and cell motility protein 1	3	1.5286
8	8	57.4	P62854	40S ribosomal protein S26	6	1.5299
7.19	7.19	37	P51148	Ras-related protein Rab-5C	4	1.53
7.03	7.03	42.2	P04818	Thymidylate synthase	4	1.5365
4	4	13.7	Q9Y5Z4	Heme-binding protein 2	2	1.541
4.03	4.03	21.2	Q9H4A4	Aminopeptidase B	2	1.5615
2	2	14	P05386	60S acidic ribosomal protein P1	2	1.562
4.06	4.06	36.7	O43396	Thioredoxin-like protein 1	2	1.5663
2.01	2.01	47.1	Q59GN2	Putative 60S ribosomal protein L39-like 5	2	1.5705
19.61	19.61	79.6	P22392	Nucleoside diphosphate kinase B	17	1.5742
6.05	6.05	32.4	P62714	Serine/threonine-protein phosphatase 2A catalytic subunit beta isoform	3	1.585
12	12	47.6	Q13404	Ubiquitin-conjugating enzyme E2 variant 1	6	1.5974
4.99	4.99	22	P40222	Alpha-taxilin	3	1.6107
6.31	6.31	20.8	Q9UJZ1	Stomatin-like protein 2	3	1.6165
3.8	3.8	8	O95163	Elongator complex protein 1	2	1.6389
2.79	2.79	21.4	Q9BVA1	Tubulin beta-2B chain	3	1.6526
12.03	12.03	48.1	P13760	HLA class II histocompatibility antigen, DRB1-4 beta chain	7	1.6539
9.66	9.66	21.8	P35520	Cystathionine beta-synthase	5	1.6561
4.52	4.52	13.9	P27707	Deoxycytidine kinase	2	1.6928
2.1	2.1	18.9	Q13505	Metaxin-1	2	1.6977
4	4	11.1	P19838	Nuclear factor NF-kappa-B p105 subunit	2	1.7175
4.23	4.23	19	Q3ZCQ8	Mitochondrial import inner membrane translocase subunit TIM50	3	1.7243
5.8	5.8	15.6	Q15942	Zyxin	4	1.7459
4.43	4.43	10.9	O75400	Pre-mRNA-processing factor 40 homolog A	3	1.8059
6.89	9.16	43.9	P32119	Peroxiredoxin-2	7	1.8107
4	4	27.2	O75964	ATP synthase subunit g, mitochondrial	2	1.821
7.82	7.82	26	P00403	Cytochrome c oxidase subunit 2	4	1.8233
21.54	21.54	19.4	Q13469	Nuclear factor of activated T-cells, cytoplasmic 2	11	1.8495
1.7	1.7	8.4	Q6UB35	Monofunctional C1-tetrahydrofolate synthase, mitochondrial	2	1.898
12.36	12.36	50	Q15691	Microtubule-associated protein RP/EB family member 1	6	1.9134
7.05	7.05	33.3	P07741	Adenine phosphoribosyltransferase	4	1.9277
4.76	4.76	32.6	P21291	Cysteine and glycine-rich protein 1	3	1.9396
9.18	9.18	11	Q15042	Rab3 GTPase-activating protein catalytic subunit	5	1.9467
5.39	5.39	17.4	Q8WWM7	Ataxin-2-like protein	4	1.968
2.08	6.6	23.6	Q04917	14-3-3 protein eta	5	1.9763
6	6	11.9	O43592	Exportin-T	3	1.9845
3.52	3.52	44.8	Q9BX68	Histidine triad nucleotide-binding protein 2, mitochondrial	2	2.0433
2.61	2.61	21.3	O15372	Eukaryotic translation initiation factor 3 subunit H	2	2.1896
5.14	5.14	15.5	Q92530	Proteasome inhibitor PI31 subunit	3	2.2075
4.85	4.85	15.5	Q9GZR7	ATP-dependent RNA helicase DDX24	3	2.2301
2.52	6.8	27.8	P09972	Fructose-bisphosphate aldolase C	4	2.2904
3.25	3.25	14.3	P22059	Oxysterol-binding protein 1	2	2.5172
2.44	2.44	34.2	P16949	Stathmin	4	2.5626
6.03	6.03	14.2	Q8N1G4	Leucine-rich repeat-containing protein 47	3	2.6055
1.49	20.32	38.4	P30464	HLA class I histocompatibility antigen, B-15 alpha chain	14	2.9971
3.82	3.82	20	Q96KP4	Cytosolic non-specific dipeptidase	2	4.6753
2	12.51	19.2	P13647	Keratin, type II cytoskeletal 5	7	11.8693
31.69	37.82	57	P04264	Keratin, type II cytoskeletal 1	27	13.1578
56.13	56.13	71.2	P35908	Keratin, type II cytoskeletal 2 epidermal	41	23.6333
55.32	55.32	68.7	P13645	Keratin, type I cytoskeletal 10	40	25.9666
4	4	9.3	P02788	Lactotransferrin	2	36.3884
20.19	20.19	29.1	P02768	Serum albumin	13	45.6822
1.41	1.41	5	P20701	Integrin alpha-L	2	60.1679
4.04	4.04	13.2	P20930	Filaggrin	4	60.1679
13.31	13.31	13.8	Q5D862	Filaggrin-2	9	60.1679
4.51	4.51	24.8	P20290	Transcription factor BTF3	3	62.8612

## Sheet: IRON_HIV
Proteinpilot Unused score	Proteinpilot Total score	% of Coverage sequence	UniProtKB Accession Number	Protein name	Peptides(95%)	(IRON+HIV)/Silac Standard Ratio
3.74	3.74	11.3	Q96SB4	SRSF protein kinase 1	2	0.2344
16.24	16.24	67.5	P63241	Eukaryotic translation initiation factor 5A-1	18	0.3523
2.72	2.72	10.3	Q9Y2W2	WW domain-binding protein 11	2	0.3649
4	4	31.7	P26447	Protein S100-A4	2	0.3686
5.27	5.27	7.3	Q9Y5L0	Transportin-3	3	0.397
3.03	3.03	4.2	Q12996	Cleavage stimulation factor subunit 3	2	0.4106
3.03	3.03	7.9	O94804	Serine/threonine-protein kinase 10	2	0.4513
4	4	25.7	Q9Y547	Heat shock protein beta-11	2	0.5035
3.15	3.15	26.9	P84090	Enhancer of rudimentary homolog	2	0.5611
7.55	7.55	52.2	P61513	60S ribosomal protein L37a	4	0.5786
19.96	19.96	44.9	P06748	Nucleophosmin	18	0.5802
7.5	7.5	56.4	Q9Y3D0	Mitotic spindle-associated MMXD complex subunit MIP18	3	0.6069
4.01	4.01	24.8	Q92882	Osteoclast-stimulating factor 1	2	0.609
4.01	4.01	20.2	P30626	Sorcin	2	0.6144
6.17	6.17	17.8	P50579	Methionine aminopeptidase 2	4	0.6162
7.84	7.84	25.6	Q99729	Heterogeneous nuclear ribonucleoprotein A/B	4	0.6176
5.07	5.07	17.5	P14317	Hematopoietic lineage cell-specific protein	3	0.6197
4.23	4.23	12.5	Q05086	Ubiquitin-protein ligase E3A	2	0.6248
2	29.82	50.1	Q71U36	Tubulin alpha-1A chain	27	0.6303
10.68	10.68	17.2	Q9BQG0	Myb-binding protein 1A	6	0.6314
4.74	4.74	17.9	P49748	Very long-chain specific acyl-CoA dehydrogenase, mitochondrial	3	0.634
4	12.1	32.4	P06753	Tropomyosin alpha-3 chain	6	0.6394
4.08	4.08	23.7	P62195	26S protease regulatory subunit 8	2	0.6434
35.79	35.79	27.2	P19338	Nucleolin	23	0.6484
6	6	38.2	P37108	Signal recognition particle 14 kDa protein	3	0.6523
7.27	7.27	33.8	P83731	60S ribosomal protein L24	6	0.6541
2	5.17	15.9	Q92930	Ras-related protein Rab-8B	4	0.6657
38.68	38.68	63.3	P08670	Vimentin	22	0.6686
6.08	6.08	41.8	P18077	60S ribosomal protein L35a	7	0.6776
9.64	9.64	30.1	P53597	Succinyl-CoA ligase [ADP/GDP-forming] subunit alpha, mitochondrial	6	0.6795
27.1	27.1	34.5	Q9P258	Protein RCC2	15	0.686
4.01	4.01	18	Q01844	RNA-binding protein EWS	5	0.6875
5.17	5.17	68.4	Q9Y333	U6 snRNA-associated Sm-like protein LSm2	3	0.6883
12.07	12.07	43.3	P62906	60S ribosomal protein L10a	8	0.6885
4	4	22.5	P61158	Actin-related protein 3	2	0.6903
6	6	35.7	P63173	60S ribosomal protein L38	4	0.6941
4.92	4.92	12.5	Q9BZQ8	Protein Niban	3	0.6969
9.35	9.35	48.3	P62913	60S ribosomal protein L11	6	0.6978
20.15	20.15	36.7	P46777	60S ribosomal protein L5	12	0.6981
1.67	1.67	12.6	Q6Y7W6	PERQ amino acid-rich with GYF domain-containing protein 2	2	0.6984
3.62	3.62	5.2	P35249	Replication factor C subunit 4	2	0.6988
6	6	21.4	P49207	60S ribosomal protein L34	3	0.7001
4	4	22.2	P63279	SUMO-conjugating enzyme UBC9	2	0.7025
3.45	3.45	39.9	P59998	Actin-related protein 2/3 complex subunit 4	2	0.7031
4.94	4.94	19.7	O60711	Leupaxin	3	0.704
6	6	16	Q92890	Ubiquitin fusion degradation protein 1 homolog	3	0.7043
11.72	11.72	34.9	P39687	Acidic leucine-rich nuclear phosphoprotein 32 family member A	8	0.7064
14.14	14.14	23.7	Q9NVI7	ATPase family AAA domain-containing protein 3A	9	0.7073
7.7	7.7	63.9	P63220	40S ribosomal protein S21	6	0.7103
7.29	7.29	12.2	P46063	ATP-dependent DNA helicase Q1	5	0.7104
7.61	7.61	27.5	Q5VTE0	Putative elongation factor 1-alpha-like 3	5	0.7148
2.63	2.63	7.7	A5YKK6	CCR4-NOT transcription complex subunit 1	2	0.7208
4.31	10.3	27.5	Q92688	Acidic leucine-rich nuclear phosphoprotein 32 family member B	8	0.7227
2.16	2.16	63.8	P62857	40S ribosomal protein S28	3	0.7231
8.67	8.67	36.6	Q9Y266	Nuclear migration protein nudC	4	0.7233
79.62	79.62	68.6	P11142	Heat shock cognate 71 kDa protein	88	0.7255
9.11	9.11	64.1	P61224	Ras-related protein Rap-1b	5	0.7268
8.11	8.11	45.5	P30050	60S ribosomal protein L12	5	0.7275
1.59	1.59	14.2	Q9Y2L1	Exosome complex exonuclease RRP44	3	0.7275
5.43	5.43	23.8	O43684	Mitotic checkpoint protein BUB3	3	0.7294
4.55	4.55	22.9	P40937	Replication factor C subunit 5	2	0.73
11.07	11.07	43	P62910	60S ribosomal protein L32	5	0.7303
7.67	7.67	37.2	P61081	NEDD8-conjugating enzyme Ubc12	5	0.7307
15.56	15.56	33.9	P26599	Polypyrimidine tract-binding protein 1	9	0.7315
3.3	3.3	9.3	P11310	Medium-chain specific acyl-CoA dehydrogenase, mitochondrial	2	0.7329
2.46	2.46	25.9	Q7Z2W9	39S ribosomal protein L21, mitochondrial	2	0.733
12	12	46.1	Q9HB71	Calcyclin-binding protein	7	0.734
7.56	7.56	10.6	P09874	Poly [ADP-ribose] polymerase 1	4	0.7349
10	10	45.5	P62979	Ubiquitin-40S ribosomal protein S27a	7	0.735
14	14	70.5	P25398	40S ribosomal protein S12	13	0.7355
20.41	20.41	24.5	Q00839	Heterogeneous nuclear ribonucleoprotein U	10	0.7376
4.56	4.56	17.7	Q92888	Rho guanine nucleotide exchange factor 1	3	0.7379
8	8	28	Q07021	Complement component 1 Q subcomponent-binding protein, mitochondrial	6	0.7383
37.7	37.7	33	P49736	DNA replication licensing factor MCM2	20	0.74
20.15	20.15	64.6	P23396	40S ribosomal protein S3	12	0.7426
13.34	13.34	39	P42765	3-ketoacyl-CoA thiolase, mitochondrial	7	0.7428
10.95	10.95	26.1	P50914	60S ribosomal protein L14	6	0.7433
3.89	3.89	11.8	P40763	Signal transducer and activator of transcription 3	2	0.7434
8	8	53.2	P62266	40S ribosomal protein S23	4	0.7458
8	8	38.1	P46778	60S ribosomal protein L21	5	0.7461
4	4	19.5	Q9UNZ2	NSFL1 cofactor p47	2	0.7462
2.76	2.76	13.7	P48556	26S proteasome non-ATPase regulatory subunit 8	2	0.7463
4	4	20.2	Q12874	Splicing factor 3A subunit 3	2	0.7463
3.28	3.28	22	Q96BP2	Coiled-coil-helix-coiled-coil-helix domain-containing protein 1	2	0.7471
1.51	2.97	14.1	Q14103	Heterogeneous nuclear ribonucleoprotein D0	2	0.7472
3.19	3.19	13.9	P42285	Superkiller viralicidic activity 2-like 2	2	0.7508
7.33	7.33	21.1	P26196	Probable ATP-dependent RNA helicase DDX6	5	0.7509
4.22	4.22	24	P50402	Emerin	3	0.7513
8.56	8.56	16.7	P54886	Delta-1-pyrroline-5-carboxylate synthase	5	0.7537
10.66	12.88	22.7	O00571	ATP-dependent RNA helicase DDX3X	8	0.7544
6	6	14.9	Q9UBQ7	Glyoxylate reductase/hydroxypyruvate reductase	3	0.7565
12	12	45.9	P51149	Ras-related protein Rab-7a	7	0.7569
18.11	18.11	50.6	Q02543	60S ribosomal protein L18a	11	0.7574
12.36	12.36	54.7	P46776	60S ribosomal protein L27a	8	0.7577
9.74	9.74	42.8	P43487	Ran-specific GTPase-activating protein	5	0.7581
14	14	43.3	P62081	40S ribosomal protein S7	7	0.7589
18.77	18.77	47.6	P61313	60S ribosomal protein L15	11	0.759
38.24	38.24	47.1	P40939	Trifunctional enzyme subunit alpha, mitochondrial	21	0.7599
46.95	70.97	43.4	P35580	Myosin-10	39	0.76
3.46	3.46	6.5	Q9H2M9	Rab3 GTPase-activating protein non-catalytic subunit	2	0.76
6	6	18.2	P40429	60S ribosomal protein L13a	5	0.7601
77.4	77.4	40.8	P42704	Leucine-rich PPR motif-containing protein, mitochondrial	40	0.7621
11.64	11.64	36.4	P18621	60S ribosomal protein L17	8	0.7639
14.36	14.36	63	P32969	60S ribosomal protein L9	8	0.7668
41.74	41.74	59.2	P06733	Alpha-enolase	34	0.7686
16.26	16.26	13.5	P52701	DNA mismatch repair protein Msh6	9	0.7686
5.44	5.44	18.5	Q04760	Lactoylglutathione lyase	3	0.7712
6.27	6.27	54.6	P62244	40S ribosomal protein S15a	5	0.7713
3.16	3.16	24.1	Q16543	Hsp90 co-chaperone Cdc37	2	0.7727
3.66	3.66	10.5	Q86XP3	ATP-dependent RNA helicase DDX42	3	0.7739
29.49	29.49	55	P78371	T-complex protein 1 subunit beta	16	0.7748
12.06	12.06	42.1	P30084	Enoyl-CoA hydratase, mitochondrial	6	0.7768
6	6	27.3	O95989	Diphosphoinositol polyphosphate phosphohydrolase 1	4	0.7782
20	20	44.1	Q9Y617	Phosphoserine aminotransferase	10	0.7801
31.98	31.98	41	P33991	DNA replication licensing factor MCM4	17	0.7825
6	6	10.9	P57088	Transmembrane protein 33	3	0.7829
14	14	88.1	Q9GZT3	SRA stem-loop-interacting RNA-binding protein, mitochondrial	7	0.7835
31.88	31.88	53	P68363	Tubulin alpha-1B chain	28	0.7838
20.05	20.05	43.6	P61247	40S ribosomal protein S3a	18	0.7864
8.39	8.39	35.4	P47813	Eukaryotic translation initiation factor 1A, X-chromosomal	4	0.7882
14	14	41.8	P62241	40S ribosomal protein S8	16	0.7886
2.43	2.43	5.9	Q8WYA6	Beta-catenin-like protein 1	3	0.7888
182.13	182.13	60.6	P35579	Myosin-9	108	0.7889
19.02	19.02	14.8	O75643	U5 small nuclear ribonucleoprotein 200 kDa helicase	11	0.789
14.53	14.53	15.5	O95373	Importin-7	8	0.7892
6.47	6.47	26	Q15008	26S proteasome non-ATPase regulatory subunit 6	5	0.7892
16.41	16.41	44.5	P62701	40S ribosomal protein S4, X isoform	11	0.7894
4	4	16.4	P52566	Rho GDP-dissociation inhibitor 2	2	0.79
5.19	11.86	40.3	P84077	ADP-ribosylation factor 1	6	0.7911
4	4	17.2	P15153	Ras-related C3 botulinum toxin substrate 2	2	0.7915
49.34	49.34	33.8	P07814	Bifunctional glutamate/proline--tRNA ligase	23	0.7917
17.85	17.85	25.5	Q92499	ATP-dependent RNA helicase DDX1	10	0.7921
23.09	23.09	33	P11940	Polyadenylate-binding protein 1	15	0.7923
2	6	29	P09104	Gamma-enolase	4	0.7946
4	4	17	O75608	Acyl-protein thioesterase 1	2	0.7953
2.24	2.24	7.4	Q16630	Cleavage and polyadenylation specificity factor subunit 6	2	0.7962
15.67	15.67	50	P45880	Voltage-dependent anion-selective channel protein 2	9	0.7964
13.06	13.06	45.2	Q9UL46	Proteasome activator complex subunit 2	8	0.7967
12	12	22.4	Q9UHX1	Poly(U)-binding-splicing factor PUF60	6	0.7968
10.02	10.02	19.5	Q9BUJ2	Heterogeneous nuclear ribonucleoprotein U-like protein 1	5	0.7969
10.03	10.03	36.2	Q15907	Ras-related protein Rab-11B	5	0.799
8.85	8.85	43.6	P00491	Purine nucleoside phosphorylase	6	0.7991
3	3	11.5	Q1KMD3	Heterogeneous nuclear ribonucleoprotein U-like protein 2	2	0.8
44.56	44.56	34.9	P46940	Ras GTPase-activating-like protein IQGAP1	24	0.8005
2.67	2.67	21.9	Q13155	Aminoacyl tRNA synthase complex-interacting multifunctional protein 2	2	0.8006
27.25	27.25	35.5	P25205	DNA replication licensing factor MCM3	15	0.8008
8	8	40.8	Q9Y3B4	Pre-mRNA branch site protein p14	4	0.8017
30.92	30.92	24.9	Q9BSJ8	Extended synaptotagmin-1	15	0.8023
5.15	5.15	28.4	P50897	Palmitoyl-protein thioesterase 1	3	0.8029
9.96	9.96	16	P31153	S-adenosylmethionine synthase isoform type-2	6	0.803
4.25	4.25	8.5	P62495	Eukaryotic peptide chain release factor subunit 1	2	0.8034
8	8	31.3	O95379	Tumor necrosis factor alpha-induced protein 8	4	0.8045
5.58	5.58	34.2	P15121	Aldose reductase	3	0.8048
13.79	13.79	34.9	P67809	Nuclease-sensitive element-binding protein 1	9	0.8055
5.62	5.62	33.7	P49458	Signal recognition particle 9 kDa protein	4	0.8057
14.61	14.61	20.6	P54136	Arginine--tRNA ligase, cytoplasmic	9	0.8074
2.07	2.07	7	Q13617	Cullin-2	2	0.8076
4	4	13	Q15019	Septin-2	2	0.8091
11.54	11.54	16.3	O94925	Glutaminase kidney isoform, mitochondrial	7	0.8094
8.23	8.25	20.7	Q8WXF1	Paraspeckle component 1	4	0.8109
30.28	30.28	70	P63244	Guanine nucleotide-binding protein subunit beta-2-like 1	21	0.8117
28	28	66.4	P60174	Triosephosphate isomerase	16	0.8119
4.01	4.01	15.7	P50502	Hsc70-interacting protein	2	0.8122
4.54	4.54	24.2	Q15102	Platelet-activating factor acetylhydrolase IB subunit gamma	3	0.8128
6.03	6.03	16.1	O95319	CUGBP Elav-like family member 2	3	0.8129
6	6	36.8	P62851	40S ribosomal protein S25	3	0.8129
9.84	9.84	13.7	O75534	Cold shock domain-containing protein E1	5	0.8136
4.21	4.21	26.3	P62847	40S ribosomal protein S24	4	0.8136
24.96	24.96	50.1	P26641	Elongation factor 1-gamma	15	0.8138
20.13	20.13	33	Q08J23	tRNA (cytosine(34)-C(5))-methyltransferase	10	0.8143
41	41	57.6	P68104	Elongation factor 1-alpha 1	36	0.8144
18.39	18.39	43.3	P09429	High mobility group protein B1	10	0.815
20.35	20.35	53.9	P46782	40S ribosomal protein S5	13	0.815
10	10	28.4	P17931	Galectin-3	6	0.8156
9.38	9.38	17.3	Q13616	Cullin-1	5	0.8159
4.34	4.34	27.2	O14737	Programmed cell death protein 5	3	0.8163
7.35	9.48	18.8	A6NL28	Putative tropomyosin alpha-3 chain-like protein	5	0.8166
8.69	8.69	16.7	Q9BQ52	Zinc phosphodiesterase ELAC protein 2	5	0.8169
4	4	31.6	Q14197	Peptidyl-tRNA hydrolase ICT1, mitochondrial	2	0.8172
12.67	12.67	42.2	Q9UL25	Ras-related protein Rab-21	6	0.8177
4.15	4.15	36.8	Q9Y5S9	RNA-binding protein 8A	2	0.8196
6	6	10.7	P37837	Transaldolase	3	0.8202
27.59	36.5	59	P08107	Heat shock 70 kDa protein 1A/1B	28	0.8206
17.82	17.82	48.6	P62249	40S ribosomal protein S16	14	0.8209
8.87	8.87	38.6	P61254	60S ribosomal protein L26	7	0.821
8.63	8.63	40.5	P42677	40S ribosomal protein S27	4	0.8213
12	16	16.3	P52789	Hexokinase-2	8	0.8231
10.09	10.09	33.7	P39748	Flap endonuclease 1	5	0.8235
10	10	70.4	P05387	60S acidic ribosomal protein P2	5	0.8236
4.02	4.02	30.5	P35268	60S ribosomal protein L22	3	0.8239
14.09	14.09	42.5	Q01081	Splicing factor U2AF 35 kDa subunit	7	0.8239
17.13	20.85	56.3	P63104	14-3-3 protein zeta/delta	14	0.8247
11.77	11.77	30.4	P68400	Casein kinase II subunit alpha	6	0.8253
26.9	26.9	27.6	O00410	Importin-5	13	0.8259
158.93	158.93	52	P21333	Filamin-A	89	0.8269
6.83	6.83	29.5	P12236	ADP/ATP translocase 3	6	0.8272
16	16	50	P27635	60S ribosomal protein L10	12	0.8291
3.24	3.24	25.3	Q9Y5L4	Mitochondrial import inner membrane translocase subunit Tim13	2	0.8297
12.21	12.21	24.9	P50213	Isocitrate dehydrogenase [NAD] subunit alpha, mitochondrial	6	0.83
4.47	4.47	12.2	Q9Y262	Eukaryotic translation initiation factor 3 subunit L	3	0.8302
13.21	13.21	22.2	Q9BXP5	Serrate RNA effector molecule homolog	7	0.8304
8.95	8.95	31	P04899	Guanine nucleotide-binding protein G(i) subunit alpha-2	5	0.8307
4	4	16.6	P27144	Adenylate kinase isoenzyme 4, mitochondrial	2	0.8309
2.85	2.85	10.6	Q13618	Cullin-3	2	0.8314
3	3	27.4	Q07955	Serine/arginine-rich splicing factor 1	2	0.8331
16.88	16.88	32.6	Q16891	Mitochondrial inner membrane protein	9	0.8347
2.8	2.8	4.4	Q8TAQ2	SWI/SNF complex subunit SMARCC2	2	0.8347
3.03	3.03	6.8	Q92616	Translational activator GCN1	2	0.8349
7.27	7.27	23.1	P35998	26S protease regulatory subunit 7	4	0.8351
4	4	55.3	P62308	Small nuclear ribonucleoprotein G	2	0.8351
8.01	8.01	30	O15144	Actin-related protein 2/3 complex subunit 2	4	0.8354
79.18	79.18	39.5	Q00610	Clathrin heavy chain 1	40	0.8357
12	12	22.8	O15371	Eukaryotic translation initiation factor 3 subunit D	6	0.8361
8.1	8.1	26.5	O75663	TIP41-like protein	4	0.8362
4.5	4.5	56.8	P62899	60S ribosomal protein L31	2	0.8363
7.47	7.47	19.9	O94826	Mitochondrial import receptor subunit TOM70	4	0.8365
16.8	16.8	42.7	Q13283	Ras GTPase-activating protein-binding protein 1	8	0.8366
22.77	22.77	23.3	P02786	Transferrin receptor protein 1	11	0.8368
2.9	5.17	23.2	P61006	Ras-related protein Rab-8A	4	0.8369
19.82	19.82	49	P00966	Argininosuccinate synthase	12	0.8374
4.72	4.72	21.8	P68402	Platelet-activating factor acetylhydrolase IB subunit beta	3	0.8375
4.48	4.48	10.6	Q9NTJ3	Structural maintenance of chromosomes protein 4	2	0.8376
5.7	5.7	15.9	O00231	26S proteasome non-ATPase regulatory subunit 11	3	0.8381
12	12	37.9	P49755	Transmembrane emp24 domain-containing protein 10	6	0.8382
6.31	6.31	54.6	Q7RTV0	PHD finger-like domain-containing protein 5A	4	0.8397
4.13	4.13	45.1	Q4VC31	Coiled-coil domain-containing protein 58	2	0.8406
18.33	18.33	32.6	P17844	Probable ATP-dependent RNA helicase DDX5	11	0.8409
8.88	8.88	13	P43246	DNA mismatch repair protein Msh2	5	0.8416
45.03	45.03	46	P13010	X-ray repair cross-complementing protein 5	22	0.842
14.06	14.06	88.2	P09382	Galectin-1	16	0.8423
17.92	17.92	31.5	P06744	Glucose-6-phosphate isomerase	9	0.8425
4	4	20.4	Q9H299	SH3 domain-binding glutamic acid-rich-like protein 3	2	0.8431
18.66	18.66	46.8	Q02790	Peptidyl-prolyl cis-trans isomerase FKBP4	9	0.8432
56.17	56.17	30.7	P27708	CAD protein	29	0.8433
12	12	29.8	P62280	40S ribosomal protein S11	7	0.8434
8	8	23.7	P13804	Electron transfer flavoprotein subunit alpha, mitochondrial	4	0.8441
29.13	29.13	34.6	Q7KZF4	Staphylococcal nuclease domain-containing protein 1	16	0.8449
2.59	9.13	46.1	P62987	Ubiquitin-60S ribosomal protein L40	6	0.845
20.97	20.97	52.1	P05388	60S acidic ribosomal protein P0	11	0.8452
9.89	9.89	70.4	P0CW22	40S ribosomal protein S17-like	8	0.8455
11.62	11.62	13.9	P39023	60S ribosomal protein L3	6	0.8468
6	6	12	Q9Y383	Putative RNA-binding protein Luc7-like 2	3	0.8474
8.83	8.83	47.9	P62829	60S ribosomal protein L23	4	0.8475
12.23	12.23	22.6	O00116	Alkyldihydroxyacetonephosphate synthase, peroxisomal	6	0.8479
5.4	5.4	12.4	P60228	Eukaryotic translation initiation factor 3 subunit E	3	0.8485
12	12	46.1	P18085	ADP-ribosylation factor 4	6	0.849
9.76	9.76	25.1	Q6PKG0	La-related protein 1	5	0.8493
3.74	3.74	11.6	Q6UB35	Monofunctional C1-tetrahydrofolate synthase, mitochondrial	2	0.8499
14	14	33	P62136	Serine/threonine-protein phosphatase PP1-alpha catalytic subunit	7	0.8502
2.78	2.78	4.8	Q9UHD8	Septin-9	2	0.8502
6.14	6.14	10.8	Q9H3U1	Protein unc-45 homolog A	3	0.8504
6.07	6.07	11.5	Q9H6Z4	Ran-binding protein 3	3	0.8504
13.99	13.99	15.6	Q9NSD9	Phenylalanine--tRNA ligase beta subunit	7	0.8505
8	8	25.6	Q13765	Nascent polypeptide-associated complex subunit alpha	4	0.8521
50	50	71	P04406	Glyceraldehyde-3-phosphate dehydrogenase	62	0.8527
6.25	6.25	25.8	Q9NVJ2	ADP-ribosylation factor-like protein 8B	3	0.8528
1.72	1.72	17.2	Q9Y3I0	tRNA-splicing ligase RtcB homolog	2	0.8528
8	16.98	46.8	P31946	14-3-3 protein beta/alpha	13	0.8532
4	4	27.2	Q13151	Heterogeneous nuclear ribonucleoprotein A0	2	0.8532
5.64	5.64	69.7	O75531	Barrier-to-autointegration factor	3	0.8533
9.43	9.43	29.6	P62917	60S ribosomal protein L8	7	0.8535
6.17	6.17	27.4	P47756	F-actin-capping protein subunit beta	3	0.8551
5.28	7.49	22	P61026	Ras-related protein Rab-10	5	0.8553
16.46	16.46	32.1	P14868	Aspartate--tRNA ligase, cytoplasmic	7	0.8554
32.83	32.83	51.4	P49368	T-complex protein 1 subunit gamma	17	0.8555
29.88	29.88	32.3	Q14566	DNA replication licensing factor MCM6	15	0.8558
11.27	11.27	28.3	Q01105	Protein SET	7	0.857
42.88	42.88	28.7	P41252	Isoleucine--tRNA ligase, cytoplasmic	21	0.8575
8	8	19	P54920	Alpha-soluble NSF attachment protein	4	0.8581
6	6	22.3	P32322	Pyrroline-5-carboxylate reductase 1, mitochondrial	3	0.8586
32.17	32.17	51.6	P23381	Tryptophan--tRNA ligase, cytoplasmic	20	0.8591
16	16	43.3	P33316	Deoxyuridine 5'-triphosphate nucleotidohydrolase, mitochondrial	11	0.8598
9.33	15.89	42.1	P26583	High mobility group protein B2	9	0.8604
12.3	12.3	58.6	P39019	40S ribosomal protein S19	7	0.8612
23.44	23.44	37.9	Q99832	T-complex protein 1 subunit eta	14	0.8625
8	8	30.5	Q9Y3U8	60S ribosomal protein L36	4	0.8631
6	10	24.4	Q15366	Poly(rC)-binding protein 2	8	0.8634
3.19	3.19	22.4	P35269	General transcription factor IIF subunit 1	2	0.8636
12	12	24.8	Q13838	Spliceosome RNA helicase DDX39B	6	0.8636
17.96	24	43.3	P22626	Heterogeneous nuclear ribonucleoproteins A2/B1	14	0.8639
8	8	53.6	Q9UI30	tRNA methyltransferase 112 homolog	5	0.8658
18	18	47.9	P12004	Proliferating cell nuclear antigen	14	0.8669
5.44	5.44	16.2	Q9Y2W1	Thyroid hormone receptor-associated protein 3	3	0.8698
4.08	4.08	5.3	P54577	Tyrosine--tRNA ligase, cytoplasmic	2	0.8713
6.35	6.35	49.3	P61326	Protein mago nashi homolog	4	0.8728
23.81	23.81	26.3	Q99613	Eukaryotic translation initiation factor 3 subunit C	13	0.8735
36.01	36.01	56.5	P31948	Stress-induced-phosphoprotein 1	21	0.8736
32.56	32.56	54.9	P07355	Annexin A2	19	0.8738
4.99	4.99	10.4	Q9HAV4	Exportin-5	4	0.8738
4	4	21.9	O60783	28S ribosomal protein S14, mitochondrial	2	0.8743
17.68	17.68	29.6	Q08945	FACT complex subunit SSRP1	9	0.8744
6	6	28.1	P51665	26S proteasome non-ATPase regulatory subunit 7	3	0.8754
13.39	13.39	28.1	P36578	60S ribosomal protein L4	10	0.8759
6	6	33.9	P62273	40S ribosomal protein S29	3	0.876
25.45	25.45	62.3	P27695	DNA-(apurinic or apyrimidinic site) lyase	18	0.8761
8.04	8.04	20.9	P42126	Enoyl-CoA delta isomerase 1, mitochondrial	4	0.8763
6	42.23	56.6	P68371	Tubulin beta-4B chain	38	0.8773
10.01	10.01	32.6	P61586	Transforming protein RhoA	6	0.8777
4	4	14.5	P47914	60S ribosomal protein L29	2	0.8781
33.84	33.84	33.5	P55060	Exportin-2	17	0.8791
25.68	25.68	31.6	P42229	Signal transducer and activator of transcription 5A	14	0.8796
9.23	9.23	58.3	P62888	60S ribosomal protein L30	8	0.8806
5.07	5.07	13.1	Q9Y4W6	AFG3-like protein 2	4	0.881
8.97	8.97	13.2	Q09161	Nuclear cap-binding protein subunit 1	6	0.8818
5.85	5.85	14.6	Q15046	Lysine--tRNA ligase	4	0.8821
24	24	67.3	P37802	Transgelin-2	15	0.8824
16.08	16.08	54.2	P23528	Cofilin-1	9	0.8829
33.17	33.17	31.1	Q13263	Transcription intermediary factor 1-beta	17	0.8832
12.8	18.97	40	P27348	14-3-3 protein theta	14	0.8836
4	4	13.7	Q9Y5Z4	Heme-binding protein 2	2	0.8842
6.48	8.59	38.6	P61106	Ras-related protein Rab-14	6	0.8845
4.18	4.18	34	Q969Q0	60S ribosomal protein L36a-like	5	0.8846
13.5	13.5	19.4	Q8NE71	ATP-binding cassette sub-family F member 1	7	0.8851
54	54	53.6	Q92598	Heat shock protein 105 kDa	30	0.8853
21.89	21.89	29.5	P17987	T-complex protein 1 subunit alpha	12	0.8854
35.2	35.2	26.5	Q08211	ATP-dependent RNA helicase A	18	0.8864
30.03	30.03	39.4	P33993	DNA replication licensing factor MCM7	15	0.8877
12.86	12.86	37.4	P61289	Proteasome activator complex subunit 3	6	0.8879
1.6	1.6	12.6	Q9H1I8	Activating signal cointegrator 1 complex subunit 2	2	0.8879
16.9	16.9	28	P22234	Multifunctional protein ADE2	8	0.8882
4	4	12.9	P25788	Proteasome subunit alpha type-3	2	0.8883
18	18	47.1	P15880	40S ribosomal protein S2	10	0.8889
18.04	18.04	34.9	P15170	Eukaryotic peptide chain release factor GTP-binding subunit ERF3A	9	0.8892
16.81	27.36	38.1	P26038	Moesin	14	0.8897
12	12	31.6	P28074	Proteasome subunit beta type-5	6	0.89
17.68	17.68	43.6	P26373	60S ribosomal protein L13	12	0.8904
13.54	13.54	22.7	P05120	Plasminogen activator inhibitor 2	7	0.8911
25.64	25.64	41	Q02878	60S ribosomal protein L6	16	0.8914
10.28	10.28	43.7	P60660	Myosin light polypeptide 6	7	0.8925
5.46	5.46	31.4	Q9UBX3	Mitochondrial dicarboxylate carrier	3	0.8929
29.38	29.38	42.7	P15311	Ezrin	17	0.8934
6	6	11.3	Q9UII2	ATPase inhibitor, mitochondrial	3	0.8935
3.66	3.66	43.5	P62942	Peptidyl-prolyl cis-trans isomerase FKBP1A	2	0.8944
9.61	9.61	35.2	P84098	60S ribosomal protein L19	6	0.8951
9.81	9.81	39.3	P30044	Peroxiredoxin-5, mitochondrial	5	0.8957
12.01	12.01	57.3	P19105	Myosin regulatory light chain 12A	6	0.8961
13.32	13.32	61.8	P62269	40S ribosomal protein S18	8	0.8961
43.28	43.28	48.8	P38646	Stress-70 protein, mitochondrial	30	0.8965
10.58	10.58	18.2	O00429	Dynamin-1-like protein	6	0.8969
12.79	12.79	23.8	P52888	Thimet oligopeptidase	7	0.8971
4	16	26.2	P35241	Radixin	9	0.8976
17.61	17.61	49.5	P29692	Elongation factor 1-delta	11	0.8981
3.25	3.25	16.1	P48444	Coatomer subunit delta	2	0.8982
4.33	4.33	9.5	Q14203	Dynactin subunit 1	2	0.8985
7.33	7.33	36	P61353	60S ribosomal protein L27	5	0.899
4.97	4.97	41.7	P61970	Nuclear transport factor 2	3	0.9002
1.69	18.66	42.4	Q9BUF5	Tubulin beta-6 chain	16	0.9003
8	8	47.6	P62318	Small nuclear ribonucleoprotein Sm D3	6	0.9004
6	6	10.9	O43837	Isocitrate dehydrogenase [NAD] subunit beta, mitochondrial	3	0.9009
6.97	6.97	28.6	P05198	Eukaryotic translation initiation factor 2 subunit 1	3	0.9011
8	8	21.5	P55809	Succinyl-CoA:3-ketoacid coenzyme A transferase 1, mitochondrial	4	0.9015
2.63	2.63	36.6	Q16540	39S ribosomal protein L23, mitochondrial	2	0.9015
35.63	35.63	48.8	P02545	Prelamin-A/C	20	0.9018
6.75	6.75	51.3	Q15185	Prostaglandin E synthase 3	5	0.9029
91.35	91.35	68.5	P13639	Elongation factor 2	69	0.9036
5.6	5.6	17.6	O76094	Signal recognition particle 72 kDa protein	3	0.9041
9.98	9.98	10.5	Q8TCS8	Polyribonucleotide nucleotidyltransferase 1, mitochondrial	6	0.9045
4	4	8.8	Q9BZK7	F-box-like/WD repeat-containing protein TBL1XR1	2	0.9047
71.15	71.15	46.7	Q14152	Eukaryotic translation initiation factor 3 subunit A	34	0.9052
16	16	44.3	P46781	40S ribosomal protein S9	15	0.9053
25.12	25.12	57.3	Q15233	Non-POU domain-containing octamer-binding protein	13	0.9055
3.4	5.6	16.8	P38919	Eukaryotic initiation factor 4A-III	3	0.906
6	6	25.5	P30085	UMP-CMP kinase	4	0.907
21.13	21.13	39.6	P49411	Elongation factor Tu, mitochondrial	12	0.9073
32.88	32.88	35.6	P56192	Methionine--tRNA ligase, cytoplasmic	17	0.9076
8	8	78.4	Q9NRX4	14 kDa phosphohistidine phosphatase	6	0.9083
44.34	44.34	60.1	P07437	Tubulin beta chain	39	0.9096
8.35	8.35	26.2	P19623	Spermidine synthase	5	0.9096
1.67	4.58	31	P51991	Heterogeneous nuclear ribonucleoprotein A3	3	0.9097
9.85	9.85	14.3	O60841	Eukaryotic translation initiation factor 5B	5	0.911
9.18	9.18	55.9	P62316	Small nuclear ribonucleoprotein Sm D2	5	0.911
45.02	45.02	36.9	P53621	Coatomer subunit alpha	23	0.9115
2.38	2.38	7.4	Q8TAT6	Nuclear protein localization protein 4 homolog	2	0.9121
7.6	7.6	16.1	Q99873	Protein arginine N-methyltransferase 1	4	0.9122
4.59	4.59	36.1	P62837	Ubiquitin-conjugating enzyme E2 D2	2	0.9134
20.01	20.01	17.4	Q9BXJ9	N-alpha-acetyltransferase 15, NatA auxiliary subunit	11	0.9141
6.85	6.85	15.6	Q86VP6	Cullin-associated NEDD8-dissociated protein 1	3	0.9148
4.36	4.36	16.9	P05455	Lupus La protein	2	0.9153
20.57	20.57	34.5	O43776	Asparagine--tRNA ligase, cytoplasmic	11	0.9168
9.87	9.87	31.5	Q16555	Dihydropyrimidinase-related protein 2	7	0.9169
11.12	11.12	18.8	O14776	Transcription elongation regulator 1	7	0.9178
4	4	18.8	P14678	Small nuclear ribonucleoprotein-associated proteins B and B'	2	0.918
20	20	22	Q8WUM4	Programmed cell death 6-interacting protein	10	0.9186
5.49	5.49	13.9	O94776	Metastasis-associated protein MTA2	3	0.9189
18	18	19.2	P45974	Ubiquitin carboxyl-terminal hydrolase 5	9	0.9189
46.58	48.6	44.6	P34932	Heat shock 70 kDa protein 4	25	0.9194
9.85	9.85	44.3	O43396	Thioredoxin-like protein 1	5	0.9219
9.2	9.2	25.7	Q14498	RNA-binding protein 39	5	0.9221
4.02	4.02	21.6	Q9UBQ5	Eukaryotic translation initiation factor 3 subunit K	2	0.9225
24.58	24.58	27.8	P22102	Trifunctional purine biosynthetic protein adenosine-3	12	0.9226
4	4	22.5	Q96FX7	tRNA (adenine(58)-N(1))-methyltransferase catalytic subunit TRMT61A	2	0.9243
3.51	3.51	7.6	P14735	Insulin-degrading enzyme	2	0.9244
27.33	27.33	28.3	Q14974	Importin subunit beta-1	15	0.9248
26.01	28.07	53.6	P07195	L-lactate dehydrogenase B chain	14	0.9256
18.36	18.36	52	P67936	Tropomyosin alpha-4 chain	9	0.9267
13.8	13.8	21.2	O43242	26S proteasome non-ATPase regulatory subunit 3	8	0.9288
17.38	17.38	15.9	P12270	Nucleoprotein TPR	9	0.929
20.21	20.21	67.4	Q01469	Fatty acid-binding protein, epidermal	13	0.9298
16.11	16.11	15.3	Q9P2J5	Leucine--tRNA ligase, cytoplasmic	8	0.9301
7.37	9.47	20.3	Q99733	Nucleosome assembly protein 1-like 4	6	0.9318
6	6	17.4	O15145	Actin-related protein 2/3 complex subunit 3	3	0.9329
4.01	4.01	11.6	O00154	Cytosolic acyl coenzyme A thioester hydrolase	2	0.9332
12.66	12.66	39.9	Q15365	Poly(rC)-binding protein 1	10	0.9333
20.37	20.37	90	P07737	Profilin-1	31	0.9346
2.65	2.65	19.8	P36542	ATP synthase subunit gamma, mitochondrial	2	0.9346
4.09	4.09	7	P46977	Dolichyl-diphosphooligosaccharide--protein glycosyltransferase subunit STT3A	3	0.9353
5.2	5.2	16.9	Q9Y2R9	28S ribosomal protein S7, mitochondrial	3	0.9363
5.72	5.72	23.5	P09661	U2 small nuclear ribonucleoprotein A'	3	0.9373
15.59	15.59	17.2	O14980	Exportin-1	8	0.9379
5.22	5.22	14.1	P30837	Aldehyde dehydrogenase X, mitochondrial	3	0.9379
2.58	2.58	19.7	O75915	PRA1 family protein 3	2	0.938
2.54	2.54	6.5	Q13596	Sorting nexin-1	2	0.9383
34.12	34.12	46.2	P50990	T-complex protein 1 subunit theta	20	0.9389
2.36	2.36	11.1	Q14137	Ribosome biogenesis protein BOP1	2	0.9396
64.89	64.89	77.2	P13796	Plastin-2	55	0.94
12.94	12.94	53.2	Q9H0U4	Ras-related protein Rab-1B	7	0.9413
10	10	30.7	P28066	Proteasome subunit alpha type-5	5	0.9417
1.39	1.39	16.2	P67812	Signal peptidase complex catalytic subunit SEC11A	2	0.9421
5.17	5.17	54.4	O75368	SH3 domain-binding glutamic acid-rich-like protein	3	0.9423
11.67	11.67	20.1	Q15459	Splicing factor 3A subunit 1	6	0.9425
17.54	17.54	14.2	Q8TEQ6	Gem-associated protein 5	9	0.9431
2.77	2.77	29.3	Q8WUW1	Protein BRICK1	2	0.9436
4.26	4.26	19.8	P04181	Ornithine aminotransferase, mitochondrial	2	0.9448
5.05	5.05	18.4	P62993	Growth factor receptor-bound protein 2	3	0.9449
11.72	11.72	21.8	P11387	DNA topoisomerase 1	6	0.9454
11.33	11.33	43	Q06323	Proteasome activator complex subunit 1	7	0.9454
3.3	3.3	15.1	Q15024	Exosome complex component RRP42	2	0.9455
17.48	17.48	36.6	P48643	T-complex protein 1 subunit epsilon	13	0.9457
6.24	6.24	21.2	P62873	Guanine nucleotide-binding protein G(I)/G(S)/G(T) subunit beta-1	3	0.9462
4	4	8.8	Q01581	Hydroxymethylglutaryl-CoA synthase, cytoplasmic	2	0.9462
8	8	36.4	P60981	Destrin	6	0.9468
8.42	8.42	49.5	P99999	Cytochrome c	5	0.9471
2.91	2.91	14.7	Q16629	Serine/arginine-rich splicing factor 7	2	0.9471
8.77	8.77	71.4	P49773	Histidine triad nucleotide-binding protein 1	4	0.9473
14.09	14.09	21.2	P30153	Serine/threonine-protein phosphatase 2A 65 kDa regulatory subunit A alpha isoform	7	0.9478
18	18	46.2	P62753	40S ribosomal protein S6	9	0.9489
26	26	66.3	Q06830	Peroxiredoxin-1	18	0.9506
17.31	17.31	42.9	P52209	6-phosphogluconate dehydrogenase, decarboxylating	9	0.9517
32.67	32.67	28.2	Q04637	Eukaryotic translation initiation factor 4 gamma 1	16	0.9518
2.63	2.63	11	Q96RQ3	Methylcrotonoyl-CoA carboxylase subunit alpha, mitochondrial	2	0.9518
11.8	15.57	21.5	P17858	6-phosphofructokinase, liver type	8	0.952
35.35	35.35	48	P41250	Glycine--tRNA ligase	23	0.952
17.34	17.34	33.3	Q9UQ80	Proliferation-associated protein 2G4	10	0.952
27.77	27.77	55.2	P60842	Eukaryotic initiation factor 4A-I	16	0.9524
16.69	16.69	25.3	P49591	Serine--tRNA ligase, cytoplasmic	9	0.9537
11.23	11.23	36.2	P00492	Hypoxanthine-guanine phosphoribosyltransferase	6	0.9541
3.28	3.28	19.4	O95816	BAG family molecular chaperone regulator 2	2	0.9543
24.67	24.67	25.3	P19367	Hexokinase-1	12	0.9546
48.28	48.28	67.6	P31939	Bifunctional purine biosynthesis protein PURH	31	0.9559
18.8	22.83	44.9	Q92945	Far upstream element-binding protein 2	13	0.9566
1.34	1.34	12.4	Q14694	Ubiquitin carboxyl-terminal hydrolase 10	2	0.9575
20.79	20.79	56.3	P08865	40S ribosomal protein SA	12	0.9581
3.7	3.7	15.6	P55769	NHP2-like protein 1	2	0.9586
25.68	25.68	55.3	P50395	Rab GDP dissociation inhibitor beta	13	0.9592
6	6	52.8	P53999	Activated RNA polymerase II transcriptional coactivator p15	3	0.9594
5.07	5.07	10.7	A0AVT1	Ubiquitin-like modifier-activating enzyme 6	4	0.9598
3.77	3.77	7.1	O75400	Pre-mRNA-processing factor 40 homolog A	2	0.961
8.47	8.47	9.7	P16070	CD44 antigen	7	0.9613
15.43	15.43	49.5	Q15181	Inorganic pyrophosphatase	9	0.9613
10.29	10.29	46.1	P84095	Rho-related GTP-binding protein RhoG	5	0.9628
6.67	6.67	8.4	O15031	Plexin-B2	4	0.9636
6.46	6.46	37.9	P62633	Cellular nucleic acid-binding protein	4	0.9636
7.68	7.68	21.1	P50552	Vasodilator-stimulated phosphoprotein	4	0.9637
44.47	44.47	51.7	P08133	Annexin A6	22	0.9645
56.51	56.51	52.6	P55072	Transitional endoplasmic reticulum ATPase	32	0.9649
10.39	10.39	21.7	Q01518	Adenylyl cyclase-associated protein 1	6	0.9657
10.13	10.13	18.3	P09960	Leukotriene A-4 hydrolase	5	0.968
4.77	4.77	22.3	P23193	Transcription elongation factor A protein 1	3	0.9684
20.15	20.15	39	P50991	T-complex protein 1 subunit delta	11	0.969
4	4	27.5	Q9Y294	Histone chaperone ASF1A	2	0.9695
9.09	9.09	25.5	P23526	Adenosylhomocysteinase	5	0.9696
4	4	26.7	P52434	DNA-directed RNA polymerases I, II, and III subunit RPABC3	2	0.9708
8.03	8.03	53.7	P84103	Serine/arginine-rich splicing factor 3	6	0.9721
4	4	9	Q9H1B7	Interferon regulatory factor 2-binding protein-like	2	0.9722
3.74	3.74	17.3	O95831	Apoptosis-inducing factor 1, mitochondrial	2	0.9724
5.92	5.92	13.7	Q8N163	DBIRD complex subunit KIAA1967	3	0.9729
4.12	4.12	48.8	P62306	Small nuclear ribonucleoprotein F	3	0.973
1.48	1.48	13.2	Q86X55	Histone-arginine methyltransferase CARM1	2	0.9735
2.67	2.67	8.8	Q9BUB7	Transmembrane protein 70, mitochondrial	2	0.9736
10	10	43.1	P42766	60S ribosomal protein L35	8	0.9741
3.83	3.83	27.7	Q96AG4	Leucine-rich repeat-containing protein 59	2	0.9743
22.09	22.09	27	P55884	Eukaryotic translation initiation factor 3 subunit B	12	0.9747
1.4	1.4	11.6	O75821	Eukaryotic translation initiation factor 3 subunit G	2	0.9757
4	4	17.9	P04818	Thymidylate synthase	2	0.9757
8.06	8.06	16.7	Q7L014	Probable ATP-dependent RNA helicase DDX46	4	0.9775
2.32	2.32	6.6	Q9H6T3	RNA polymerase II-associated protein 3	2	0.9783
24.87	24.87	30.8	O60506	Heterogeneous nuclear ribonucleoprotein Q	12	0.9796
7.25	7.25	20	Q13347	Eukaryotic translation initiation factor 3 subunit I	4	0.9799
11.81	11.81	34.6	Q8NC51	Plasminogen activator inhibitor 1 RNA-binding protein	6	0.98
4	4	38.4	O15498	Synaptobrevin homolog YKT6	2	0.9801
18.1	18.1	44.4	P18124	60S ribosomal protein L7	9	0.9803
12.01	12.01	10.2	Q9NTZ6	RNA-binding protein 12	7	0.9804
4.66	4.66	18.3	Q9BQE3	Tubulin alpha-1C chain	3	0.9815
7.43	7.43	29.6	P00387	NADH-cytochrome b5 reductase 3	4	0.982
13.93	13.93	21.5	Q16531	DNA damage-binding protein 1	7	0.9821
10.05	10.05	16.4	O43143	Putative pre-mRNA-splicing factor ATP-dependent RNA helicase DHX15	7	0.9823
8	8	21.2	P62277	40S ribosomal protein S13	5	0.983
2.71	2.71	7.1	O43615	Mitochondrial import inner membrane translocase subunit TIM44	2	0.9833
7.7	7.7	20.2	P31146	Coronin-1A	6	0.9858
13.5	13.5	26.4	Q16881	Thioredoxin reductase 1, cytoplasmic	7	0.9863
10.67	10.67	32.6	P25789	Proteasome subunit alpha type-4	5	0.989
4	4	13.4	Q9BZZ5	Apoptosis inhibitor 5	2	0.9894
12	12	28.3	P33241	Lymphocyte-specific protein 1	8	0.9904
4	4	11.9	Q99426	Tubulin-folding cofactor B	2	0.9909
10.05	10.05	27.4	O43175	D-3-phosphoglycerate dehydrogenase	6	0.9912
12.27	12.27	14.2	P19174	1-phosphatidylinositol 4,5-bisphosphate phosphodiesterase gamma-1	6	0.9917
55.87	55.87	40.5	P22314	Ubiquitin-like modifier-activating enzyme 1	34	0.9919
12.94	12.94	25.9	Q9UBT2	SUMO-activating enzyme subunit 2	8	0.9926
10.19	10.19	77.5	Q9NS69	Mitochondrial import receptor subunit TOM22 homolog	8	0.9931
44.79	44.79	49.9	P23246	Splicing factor, proline- and glutamine-rich	29	0.9933
9.65	9.65	8.6	P05023	Sodium/potassium-transporting ATPase subunit alpha-1	5	0.9948
14	14	36.8	P31689	DnaJ homolog subfamily A member 1	9	0.9948
14.14	14.14	21.3	P11586	C-1-tetrahydrofolate synthase, cytoplasmic	7	0.9954
29.3	29.3	33.9	Q01813	6-phosphofructokinase type C	15	0.9954
20.23	20.23	40.1	P40227	T-complex protein 1 subunit zeta	12	0.9958
12.12	12.12	55.6	Q99714	3-hydroxyacyl-CoA dehydrogenase type-2	6	0.9964
3.06	3.06	21	Q9NRN7	L-aminoadipate-semialdehyde dehydrogenase-phosphopantetheinyl transferase	2	0.9969
5.46	5.46	14.2	P41091	Eukaryotic translation initiation factor 2 subunit 3	3	0.9979
4	4	19.8	P22061	Protein-L-isoaspartate(D-aspartate) O-methyltransferase	2	0.9981
4	4	23.4	Q99627	COP9 signalosome complex subunit 8	2	0.9981
5.81	5.81	6.3	Q14839	Chromodomain-helicase-DNA-binding protein 4	4	0.9985
9.59	9.59	14.1	O75153	Clustered mitochondria protein homolog	5	0.9988
4	4	32.1	P46779	60S ribosomal protein L28	3	0.9998
26	26	60	P62258	14-3-3 protein epsilon	16	0.9998
13	13	20.2	Q2NL82	Pre-rRNA-processing protein TSR1 homolog	7	0.9998
32.7	32.7	44.9	P29401	Transketolase	21	1
8	8	35.5	P60709	Actin, cytoplasmic 1	4	1
4.39	4.39	19.3	Q9H2J4	Phosducin-like protein 3	3	1
24	24	63	P18669	Phosphoglycerate mutase 1	16	1.0001
14.5	14.5	19.7	P55786	Puromycin-sensitive aminopeptidase	7	1.0002
9.86	9.86	75.8	P62158	Calmodulin	9	1.0002
48.21	48.21	38.9	P26640	Valine--tRNA ligase	22	1.0012
16	16	28.9	P30048	Thioredoxin-dependent peroxide reductase, mitochondrial	10	1.0018
50.11	50.11	71	P14618	Pyruvate kinase isozymes M1/M2	34	1.0023
24.01	24.01	30.1	P35606	Coatomer subunit beta'	12	1.003
2	8.01	14.4	Q13310	Polyadenylate-binding protein 4	4	1.0048
4	4	13.5	Q07812	Apoptosis regulator BAX	2	1.0054
8.37	8.37	23.6	Q6NVY1	3-hydroxyisobutyryl-CoA hydrolase, mitochondrial	5	1.0065
12.11	12.11	24	Q92900	Regulator of nonsense transcripts 1	6	1.0072
3.73	3.74	12.9	Q13043	Serine/threonine-protein kinase 4	3	1.0075
3.77	3.77	13	O60613	15 kDa selenoprotein	2	1.0077
4	4	24.2	Q7Z7F7	39S ribosomal protein L55, mitochondrial	2	1.0095
14.21	14.21	26.2	P33992	DNA replication licensing factor MCM5	8	1.0122
26.14	26.14	52.9	P61978	Heterogeneous nuclear ribonucleoprotein K	15	1.0122
59.55	59.55	31.2	Q9Y490	Talin-1	30	1.0133
3.44	3.44	14.6	Q96QK1	Vacuolar protein sorting-associated protein 35	2	1.0145
12	12	17.9	P55209	Nucleosome assembly protein 1-like 1	9	1.0157
9.8	9.8	18.8	P00505	Aspartate aminotransferase, mitochondrial	5	1.0158
8	8	21.3	P24534	Elongation factor 1-beta	4	1.0181
5.36	5.36	10.5	P49321	Nuclear autoantigenic sperm protein	3	1.0189
24.42	24.42	45.2	P34897	Serine hydroxymethyltransferase, mitochondrial	13	1.0197
8.01	8.01	19.8	P12268	Inosine-5'-monophosphate dehydrogenase 2	4	1.0208
6.07	6.07	50.4	P61769	Beta-2-microglobulin	4	1.0223
129.84	129.84	41.9	P49327	Fatty acid synthase	67	1.0231
25.91	25.91	32.6	P78344	Eukaryotic translation initiation factor 4 gamma 2	14	1.0238
13.44	13.44	57.5	Q07020	60S ribosomal protein L18	9	1.0239
6.03	6.03	17.2	P54578	Ubiquitin carboxyl-terminal hydrolase 14	3	1.0244
11.16	11.16	18	O75390	Citrate synthase, mitochondrial	6	1.0254
27.01	27.01	21.5	P53618	Coatomer subunit beta	13	1.0258
5.03	5.03	47.1	P13693	Translationally-controlled tumor protein	3	1.0261
22.43	22.43	31.2	P43243	Matrin-3	11	1.0265
9.37	9.37	31.2	Q01130	Serine/arginine-rich splicing factor 2	5	1.0265
8.32	8.32	14.9	P42224	Signal transducer and activator of transcription 1-alpha/beta	6	1.0276
3.42	3.42	17.7	Q9Y230	RuvB-like 2	2	1.0303
2.6	2.6	7.1	Q96C86	m7GpppX diphosphatase	2	1.0304
5.66	5.66	13.6	P11216	Glycogen phosphorylase, brain form	3	1.0306
48.04	83.42	56.7	P07900	Heat shock protein HSP 90-alpha	65	1.0321
26.42	26.42	37.7	Q16822	Phosphoenolpyruvate carboxykinase [GTP], mitochondrial	13	1.0335
4.18	4.18	17.6	P19971	Thymidine phosphorylase	2	1.0354
8.6	10.22	12.9	P50995	Annexin A11	6	1.0354
4.01	4.01	8.9	Q05655	Protein kinase C delta type	2	1.0358
4	4	23.3	O75396	Vesicle-trafficking protein SEC22b	2	1.0366
10	24	52	P05141	ADP/ATP translocase 2	19	1.0367
8	8	20	Q9BVK6	Transmembrane emp24 domain-containing protein 9	4	1.0372
10.68	10.68	51.3	Q99497	Protein DJ-1	6	1.0393
33.42	33.42	49.1	P12956	X-ray repair cross-complementing protein 6	20	1.0399
7.32	7.32	17.9	Q15029	116 kDa U5 small nuclear ribonucleoprotein component	4	1.0403
6.02	6.02	12.3	P26358	DNA (cytosine-5)-methyltransferase 1	4	1.0414
14.11	14.11	40.6	P08574	Cytochrome c1, heme protein, mitochondrial	10	1.0429
33.56	33.56	38.6	Q13200	26S proteasome non-ATPase regulatory subunit 2	17	1.0429
44	44	70.2	P00338	L-lactate dehydrogenase A chain	27	1.043
4.01	4.01	23.1	O00764	Pyridoxal kinase	2	1.0435
5.49	5.49	10.6	Q09028	Histone-binding protein RBBP4	3	1.0439
4	4	33.1	Q14019	Coactosin-like protein	2	1.0439
37.84	37.84	27.6	O75533	Splicing factor 3B subunit 1	19	1.0443
22.03	22.03	55.6	P62826	GTP-binding nuclear protein Ran	15	1.0446
10	10	26	P52565	Rho GDP-dissociation inhibitor 1	5	1.0453
3.61	3.61	10.1	O60763	General vesicular transport factor p115	2	1.0454
4.04	4.04	13.9	Q9NYK5	39S ribosomal protein L39, mitochondrial	2	1.0454
10.48	10.48	40.3	P51148	Ras-related protein Rab-5C	5	1.0457
6	6	18.9	P14324	Farnesyl pyrophosphate synthase	3	1.0466
8.09	8.09	52	P61088	Ubiquitin-conjugating enzyme E2 N	5	1.0468
25.44	25.44	29.7	Q15437	Protein transport protein Sec23B	13	1.0468
2.71	2.71	11.1	P24941	Cyclin-dependent kinase 2	2	1.0474
12.48	12.48	37.1	P40925	Malate dehydrogenase, cytoplasmic	6	1.0485
52.95	52.95	63	P10809	60 kDa heat shock protein, mitochondrial	43	1.0488
8	8	23.9	P35613	Basigin	4	1.0488
3.05	3.06	11.4	Q16181	Septin-7	2	1.0499
2.97	2.97	14.1	Q13724	Mannosyl-oligosaccharide glucosidase	2	1.0504
6	6	25.5	P38117	Electron transfer flavoprotein subunit beta	3	1.0505
37.25	37.25	48.6	Q96AE4	Far upstream element-binding protein 1	20	1.0506
10.19	10.19	28.3	P28838	Cytosol aminopeptidase	6	1.0509
21.98	21.98	34.2	P11413	Glucose-6-phosphate 1-dehydrogenase	11	1.0539
15.32	15.32	88.6	P10599	Thioredoxin	10	1.0543
22.71	22.71	30	P26639	Threonine--tRNA ligase, cytoplasmic	11	1.0549
9.05	9.05	21.3	P31930	Cytochrome b-c1 complex subunit 1, mitochondrial	5	1.0554
12	12	21.9	P13489	Ribonuclease inhibitor	7	1.057
29.47	29.47	22.2	O15067	Phosphoribosylformylglycinamidine synthase	15	1.0573
5.67	5.67	7.7	Q6P2Q9	Pre-mRNA-processing-splicing factor 8	4	1.0577
6.85	6.85	24.8	O75083	WD repeat-containing protein 1	4	1.0601
2.6	14.4	41.3	Q14240	Eukaryotic initiation factor 4A-II	9	1.0603
12.3	12.3	50.2	P20618	Proteasome subunit beta type-1	6	1.0609
6.2	6.2	6.6	P50570	Dynamin-2	4	1.061
12	12	51.9	Q9Y277	Voltage-dependent anion-selective channel protein 3	6	1.0616
25.73	25.73	39.1	Q9NY33	Dipeptidyl peptidase 3	14	1.0627
6	6	13.5	P18858	DNA ligase 1	3	1.0639
3.74	3.74	22.8	Q6P1L8	39S ribosomal protein L14, mitochondrial	2	1.0644
3.89	3.89	6.9	P43366	Melanoma-associated antigen B1	2	1.0662
20	20	46.3	P23284	Peptidyl-prolyl cis-trans isomerase B	15	1.0667
27.14	27.14	45.2	P30455	HLA class I histocompatibility antigen, A-36 alpha chain	18	1.067
23.16	23.16	60.3	P08758	Annexin A5	12	1.0673
41.86	41.86	59.4	P09651	Heterogeneous nuclear ribonucleoprotein A1	24	1.0676
5.52	5.52	14	P30520	Adenylosuccinate synthetase isozyme 2	3	1.0685
13.42	13.42	43	P25786	Proteasome subunit alpha type-1	8	1.0689
6.23	6.23	28.8	P49257	Protein ERGIC-53	4	1.069
4.01	4.01	30.6	P98179	Putative RNA-binding protein 3	2	1.0696
6.02	6.02	24.6	Q9NQR4	Omega-amidase NIT2	3	1.0696
13.36	13.36	22.2	P49589	Cysteine--tRNA ligase, cytoplasmic	7	1.0701
14.54	14.54	50.9	P46783	40S ribosomal protein S10	12	1.0703
68.33	68.33	48.5	O43707	Alpha-actinin-4	37	1.0737
4	4	11.4	Q96IU4	Alpha/beta hydrolase domain-containing protein 14B	2	1.0744
2.17	2.17	21	P53041	Serine/threonine-protein phosphatase 5	2	1.075
3.1	3.1	28.8	P40222	Alpha-taxilin	2	1.0757
4	4	13.1	Q9H3P7	Golgi resident protein GCP60	2	1.0762
7.71	7.71	27	P47985	Cytochrome b-c1 complex subunit Rieske, mitochondrial	4	1.079
11.26	11.26	27.7	Q86UX7	Fermitin family homolog 3	6	1.0795
2.84	7.02	23.7	P08754	Guanine nucleotide-binding protein G(k) subunit alpha	4	1.0805
4.26	4.26	10.3	Q9UIQ6	Leucyl-cystinyl aminopeptidase	2	1.0812
34	34	40.6	Q12931	Heat shock protein 75 kDa, mitochondrial	19	1.0815
14	14	42.3	O00299	Chloride intracellular channel protein 1	8	1.082
8.45	8.45	17.7	P62333	26S protease regulatory subunit 10B	4	1.0823
4.84	4.84	12.3	Q14108	Lysosome membrane protein 2	3	1.0832
9.59	9.59	39.5	Q96FW1	Ubiquitin thioesterase OTUB1	5	1.0837
10	10	32.1	P62750	60S ribosomal protein L23a	5	1.0839
4.14	4.14	24.7	O60493	Sorting nexin-3	2	1.0851
3.12	3.12	10	Q9NSE4	Isoleucine--tRNA ligase, mitochondrial	2	1.0851
6	6	13.2	Q15631	Translin	3	1.0869
5.92	6	40.2	P62310	U6 snRNA-associated Sm-like protein LSm3	3	1.087
4.03	4.03	10.3	Q8N543	2-oxoglutarate and iron-dependent oxygenase domain-containing protein 1	2	1.0885
6.62	6.62	18.3	Q9Y3L3	SH3 domain-binding protein 1	4	1.089
7.34	7.34	72.1	Q9H3K6	BolA-like protein 2	4	1.0906
10	10	31.8	P28070	Proteasome subunit beta type-4	7	1.0912
2.56	6.87	18.4	P63010	AP-2 complex subunit beta	4	1.0912
2.81	2.81	12.7	Q13257	Mitotic spindle assembly checkpoint protein MAD2A	2	1.0916
6.13	6.13	18.6	Q9UNM6	26S proteasome non-ATPase regulatory subunit 13	4	1.092
21.43	21.43	46.7	P07237	Protein disulfide-isomerase	14	1.0927
2.92	2.92	18.6	P62861	40S ribosomal protein S30	2	1.0928
3.54	3.54	11.9	P52292	Importin subunit alpha-2	2	1.0929
8.98	11.68	44.3	Q13162	Peroxiredoxin-4	6	1.0934
8.03	8.03	28.2	P25787	Proteasome subunit alpha type-2	5	1.0941
7.9	7.9	23	Q9UMS4	Pre-mRNA-processing factor 19	4	1.0941
7.83	7.83	61.5	Q04837	Single-stranded DNA-binding protein, mitochondrial	5	1.0943
98.58	98.58	69.1	P08238	Heat shock protein HSP 90-beta	89	1.0959
4.09	4.09	28	P30405	Peptidyl-prolyl cis-trans isomerase F, mitochondrial	3	1.0965
10	10	30.1	P60900	Proteasome subunit alpha type-6	5	1.098
18	18	32.7	P62424	60S ribosomal protein L7a	10	1.0983
18.11	18.11	39.9	Q14166	Tubulin--tyrosine ligase-like protein 12	9	1.0983
2.79	2.79	7.3	Q86X76	Nitrilase homolog 1	2	1.0989
10.49	10.49	26.2	P23588	Eukaryotic translation initiation factor 4B	5	1.0994
6.59	6.59	22.1	P51858	Hepatoma-derived growth factor	4	1.0996
20.65	20.65	21.6	Q9Y678	Coatomer subunit gamma-1	10	1.1001
7.92	7.92	12.5	Q00341	Vigilin	4	1.1002
4	4	23.4	P49720	Proteasome subunit beta type-3	3	1.1007
6	6	22.3	Q13126	S-methyl-5'-thioadenosine phosphorylase	3	1.1026
10	10	28	Q9H9B4	Sideroflexin-1	5	1.1053
4.09	4.09	40.8	O43598	Deoxyribonucleoside 5'-monophosphate N-glycosidase	2	1.106
10.06	10.06	24.6	P24539	ATP synthase subunit b, mitochondrial	5	1.1069
13.17	13.17	58.9	O14818	Proteasome subunit alpha type-7	7	1.1072
5.74	5.74	15.1	O95433	Activator of 90 kDa heat shock protein ATPase homolog 1	4	1.1091
4	4	12.2	P43686	26S protease regulatory subunit 6B	2	1.1094
9.96	9.96	27.9	P29350	Tyrosine-protein phosphatase non-receptor type 6	6	1.1103
26	26	71.7	P21796	Voltage-dependent anion-selective channel protein 1	19	1.1138
6.41	6.41	21	P33176	Kinesin-1 heavy chain	4	1.1139
2	28.19	49.1	P04350	Tubulin beta-4A chain	23	1.1144
3.32	3.32	16.5	Q9HB07	UPF0160 protein MYG1, mitochondrial	3	1.117
2.46	2.46	5.4	P51659	Peroxisomal multifunctional enzyme type 2	2	1.1176
16.36	16.36	21.7	P04844	Dolichyl-diphosphooligosaccharide--protein glycosyltransferase subunit 2	9	1.1195
6.6	6.6	10.7	Q02218	2-oxoglutarate dehydrogenase, mitochondrial	3	1.1195
24.49	24.49	30.6	P47897	Glutamine--tRNA ligase	13	1.12
25.1	25.1	85.5	P62937	Peptidyl-prolyl cis-trans isomerase A	39	1.12
24.07	24.07	28.7	Q13435	Splicing factor 3B subunit 2	12	1.1205
5.16	5.16	17.7	P26368	Splicing factor U2AF 65 kDa subunit	3	1.1209
4.15	4.15	24.3	Q9HDC9	Adipocyte plasma membrane-associated protein	2	1.1213
5.49	5.49	60.9	P62304	Small nuclear ribonucleoprotein E	4	1.1221
8.22	8.22	30.2	Q9NZL9	Methionine adenosyltransferase 2 subunit beta	4	1.1229
5.77	5.77	15.3	O95861	3'(2'),5'-bisphosphate nucleotidase 1	3	1.1231
3.83	3.83	7.6	Q8N766	ER membrane protein complex subunit 1	3	1.1235
5.2	5.2	16.1	P23368	NAD-dependent malic enzyme, mitochondrial	3	1.1236
7.63	7.63	62	O75347	Tubulin-specific chaperone A	5	1.1241
8.76	8.76	25.3	Q12907	Vesicular integral-membrane protein VIP36	5	1.1246
12	12	17.4	Q99460	26S proteasome non-ATPase regulatory subunit 1	6	1.1247
11.55	11.55	28.3	P39656	Dolichyl-diphosphooligosaccharide--protein glycosyltransferase 48 kDa subunit	6	1.126
4	4	6.3	P10155	60 kDa SS-A/Ro ribonucleoprotein	2	1.1277
6	6	6.9	P49915	GMP synthase [glutamine-hydrolyzing]	3	1.1277
12.36	12.36	17.9	P17812	CTP synthase 1	7	1.1284
17.68	17.68	43.2	Q15306	Interferon regulatory factor 4	9	1.1287
6	6	14.9	Q08752	Peptidyl-prolyl cis-trans isomerase D	4	1.1306
29.73	29.73	50.6	P25705	ATP synthase subunit alpha, mitochondrial	19	1.1308
38	38	53.3	Q9Y6N5	Sulfide:quinone oxidoreductase, mitochondrial	22	1.1314
5.08	5.08	19.1	P54727	UV excision repair protein RAD23 homolog B	3	1.1319
10.39	10.39	20.8	Q12906	Interleukin enhancer-binding factor 3	6	1.137
2.58	2.58	6.9	Q96I99	Succinyl-CoA ligase [GDP-forming] subunit beta, mitochondrial	2	1.1388
3.29	3.29	11.7	Q96C19	EF-hand domain-containing protein D2	2	1.139
13.3	13.3	14.8	Q9Y5B9	FACT complex subunit SPT16	8	1.1395
6	6	44.8	Q96IX5	Up-regulated during skeletal muscle growth protein 5	3	1.1401
11.11	11.11	34.6	P17174	Aspartate aminotransferase, cytoplasmic	6	1.1403
3.17	3.17	13.4	P43490	Nicotinamide phosphoribosyltransferase	3	1.141
6.32	6.32	9.6	P17655	Calpain-2 catalytic subunit	3	1.1433
11.54	11.54	37.9	P21912	Succinate dehydrogenase [ubiquinone] iron-sulfur subunit, mitochondrial	6	1.1434
4.07	4.07	31.2	P00441	Superoxide dismutase [Cu-Zn]	3	1.1439
4	4	18.2	O60869	Endothelial differentiation-related factor 1	2	1.1442
6.86	6.86	11.4	O95782	AP-2 complex subunit alpha-1	4	1.1455
9.16	9.16	22.8	Q9Y285	Phenylalanine--tRNA ligase alpha subunit	5	1.1479
30.11	30.11	35.8	Q99798	Aconitate hydratase, mitochondrial	15	1.1498
10.02	10.02	35.5	P11908	Ribose-phosphate pyrophosphokinase 2	5	1.151
34.11	34.11	52.9	P06576	ATP synthase subunit beta, mitochondrial	22	1.1514
3.66	3.66	23.7	Q9GZZ1	N-alpha-acetyltransferase 50	2	1.1514
21.44	21.44	45.6	P04075	Fructose-bisphosphate aldolase A	17	1.1534
3.02	3.02	16.1	Q00688	Peptidyl-prolyl cis-trans isomerase FKBP3	2	1.1536
23.53	23.53	39.9	P31040	Succinate dehydrogenase [ubiquinone] flavoprotein subunit, mitochondrial	12	1.1538
9.13	9.13	29.3	P63261	Actin, cytoplasmic 2	7	1.1575
6	6	9.8	P49961	Ectonucleoside triphosphate diphosphohydrolase 1	3	1.1607
2.56	2.56	8	P43307	Translocon-associated protein subunit alpha	2	1.1614
7.49	7.49	15.5	Q07960	Rho GTPase-activating protein 1	4	1.1648
6.95	6.95	28.4	P09012	U1 small nuclear ribonucleoprotein A	4	1.1651
3.46	3.46	23.3	P13984	General transcription factor IIF subunit 2	2	1.1658
10.88	10.88	32.1	P61221	ATP-binding cassette sub-family E member 1	6	1.166
2.93	2.93	5	Q29RF7	Sister chromatid cohesion protein PDS5 homolog A	2	1.169
6.3	6.3	21.7	P14174	Macrophage migration inhibitory factor	11	1.17
8.46	8.46	17.7	P09622	Dihydrolipoyl dehydrogenase, mitochondrial	4	1.1701
2.37	4.53	17.7	P62879	Guanine nucleotide-binding protein G(I)/G(S)/G(T) subunit beta-2	2	1.1709
11.42	11.42	20.8	P22695	Cytochrome b-c1 complex subunit 2, mitochondrial	6	1.1719
48.04	48.04	38	Q9Y4L1	Hypoxia up-regulated protein 1	28	1.173
7.3	7.3	36.7	O75947	ATP synthase subunit d, mitochondrial	4	1.174
2.52	2.54	8	P29144	Tripeptidyl-peptidase 2	2	1.1752
13.19	13.19	48.5	P67775	Serine/threonine-protein phosphatase 2A catalytic subunit alpha isoform	7	1.1758
2.43	2.43	5.6	Q14CX7	N-alpha-acetyltransferase 25, NatB auxiliary subunit	2	1.1768
8	8	34.1	P51571	Translocon-associated protein subunit delta	6	1.1774
2.54	2.54	7.9	Q8IX12	Cell division cycle and apoptosis regulator protein 1	2	1.1774
5.82	5.82	22.5	Q13951	Core-binding factor subunit beta	3	1.1778
10.18	10.18	45.3	P49721	Proteasome subunit beta type-2	6	1.179
8	8	40	P09211	Glutathione S-transferase P	5	1.1798
7.24	7.24	14.7	Q9UQE7	Structural maintenance of chromosomes protein 3	4	1.1822
33.96	33.96	52.1	P04843	Dolichyl-diphosphooligosaccharide--protein glycosyltransferase subunit 1	17	1.1848
7	7	38.8	P56537	Eukaryotic translation initiation factor 6	4	1.1849
8.05	12.89	46.2	P61981	14-3-3 protein gamma	10	1.1852
3.66	3.66	14.9	Q9UN86	Ras GTPase-activating protein-binding protein 2	2	1.1867
2.71	2.71	13.3	P08621	U1 small nuclear ribonucleoprotein 70 kDa	2	1.187
4.89	4.89	26.7	P60953	Cell division control protein 42 homolog	3	1.187
5.51	5.51	13.6	Q7KZ85	Transcription elongation factor SPT6	3	1.1872
15.98	15.98	21.8	P14314	Glucosidase 2 subunit beta	8	1.1876
6	6	27.4	P24752	Acetyl-CoA acetyltransferase, mitochondrial	3	1.1923
10.57	10.57	29.9	P78417	Glutathione S-transferase omega-1	5	1.1924
3.15	3.15	20.5	Q9Y3C6	Peptidyl-prolyl cis-trans isomerase-like 1	2	1.1924
4	4	30.5	P30046	D-dopachrome decarboxylase	3	1.1932
3.6	3.6	16.9	Q15717	ELAV-like protein 1	2	1.1942
6.09	6.09	19.1	P38606	V-type proton ATPase catalytic subunit A	3	1.195
2.14	2.14	17.5	P46109	Crk-like protein	2	1.1967
6	6	18.5	O43809	Cleavage and polyadenylation specificity factor subunit 5	3	1.1995
10.11	10.11	22.6	P05362	Intercellular adhesion molecule 1	6	1.1996
10.93	10.93	21	Q00325	Phosphate carrier protein, mitochondrial	6	1.1998
10.73	21.02	39.5	P30481	HLA class I histocompatibility antigen, B-44 alpha chain	15	1.2012
5.62	5.62	18.9	Q9H3N1	Thioredoxin-related transmembrane protein 1	3	1.2039
4.02	4.02	13.7	P17980	26S protease regulatory subunit 6A	2	1.2044
6	6	21.4	Q9BYD1	39S ribosomal protein L13, mitochondrial	3	1.2049
5.15	5.16	14.2	Q9H8Y8	Golgi reassembly-stacking protein 2	3	1.2069
14	14	54.6	P30086	Phosphatidylethanolamine-binding protein 1	7	1.21
2	4	12.4	Q15286	Ras-related protein Rab-35	3	1.2114
4	4	15.2	O00487	26S proteasome non-ATPase regulatory subunit 14	2	1.2123
15.43	15.43	51.5	P54819	Adenylate kinase 2, mitochondrial	9	1.2134
6.02	14.07	72.4	P15531	Nucleoside diphosphate kinase A	12	1.2143
15.8	15.8	33.8	O95202	LETM1 and EF-hand domain-containing protein 1, mitochondrial	9	1.2167
5.28	5.28	24.3	Q9NR28	Diablo homolog, mitochondrial	3	1.2172
6	6	38.2	P63167	Dynein light chain 1, cytoplasmic	3	1.2178
3.59	3.59	14.2	P51572	B-cell receptor-associated protein 31	2	1.2185
34.71	34.71	49.8	P00367	Glutamate dehydrogenase 1, mitochondrial	20	1.2222
6.02	6.02	22.7	P78330	Phosphoserine phosphatase	3	1.2229
10.07	10.07	25.4	Q15056	Eukaryotic translation initiation factor 4H	6	1.2234
5.05	5.06	37	Q969H8	UPF0556 protein C19orf10	3	1.2267
4.02	4.02	22.3	Q16836	Hydroxyacyl-coenzyme A dehydrogenase, mitochondrial	2	1.2282
6	6	11.7	Q15758	Neutral amino acid transporter B(0)	3	1.229
3.41	3.41	26.4	Q9P0J0	NADH dehydrogenase [ubiquinone] 1 alpha subcomplex subunit 13	2	1.2291
6.21	6.21	25.6	Q9NUQ9	Protein FAM49B	3	1.2293
12.5	12.5	40.4	P62263	40S ribosomal protein S14	6	1.2307
8	8	17.9	Q9UHB9	Signal recognition particle 68 kDa protein	4	1.2327
3.56	3.56	15	Q7L2H7	Eukaryotic translation initiation factor 3 subunit M	2	1.2337
8.84	8.84	22.9	Q10567	AP-1 complex subunit beta-1	5	1.2341
8.62	8.62	69.6	P24666	Low molecular weight phosphotyrosine protein phosphatase	4	1.2355
4.34	4.34	17.4	Q15637	Splicing factor 1	2	1.2356
6.02	6.02	44	Q8WUD1	Ras-related protein Rab-2B	3	1.2357
6	6	22.7	P60866	40S ribosomal protein S20	3	1.2359
6	10	25.4	P31943	Heterogeneous nuclear ribonucleoprotein H	8	1.2365
12.32	12.32	17.1	P53396	ATP-citrate synthase	7	1.2382
4	4	7.6	Q96EP5	DAZ-associated protein 1	2	1.2385
4.37	4.37	21	Q9ULC4	Malignant T-cell-amplified sequence 1	2	1.2404
13.08	13.08	31.6	Q9NTK5	Obg-like ATPase 1	7	1.245
4.06	4.06	18.6	P36915	Guanine nucleotide-binding protein-like 1	2	1.2451
21.06	21.06	62.9	P04792	Heat shock protein beta-1	15	1.2462
14	14	36.6	P30041	Peroxiredoxin-6	9	1.247
6.75	6.75	38.8	Q15785	Mitochondrial import receptor subunit TOM34	3	1.248
9.18	9.18	18.4	P20073	Annexin A7	5	1.2483
1.55	3.89	10.2	Q9BYT8	Neurolysin, mitochondrial	2	1.2494
6.89	6.89	22.1	P13798	Acylamino-acid-releasing enzyme	4	1.2519
22	22	43.6	Q15084	Protein disulfide-isomerase A6	13	1.2525
8	8	49.6	Q9BRA2	Thioredoxin domain-containing protein 17	5	1.2531
4.45	4.45	14.1	Q15020	Squamous cell carcinoma antigen recognized by T-cells 3	2	1.2554
14	14	14.8	P49588	Alanine--tRNA ligase, cytoplasmic	7	1.2562
4	4	18.1	O75223	Gamma-glutamylcyclotransferase	2	1.2572
22.23	22.23	28.9	P08195	4F2 cell-surface antigen heavy chain	12	1.2575
59.71	63.76	50.1	P14625	Endoplasmin	37	1.2577
8	8	44.4	P62854	40S ribosomal protein S26	7	1.2608
12.08	12.08	35.4	P52597	Heterogeneous nuclear ribonucleoprotein F	11	1.2633
17.17	17.17	33.6	Q06210	Glutamine--fructose-6-phosphate aminotransferase [isomerizing] 1	8	1.2675
4.69	4.69	17	Q9Y2Z0	Suppressor of G2 allele of SKP1 homolog	3	1.2689
6	6	15.6	P19878	Neutrophil cytosol factor 2	3	1.27
13.11	13.11	25.7	Q92841	Probable ATP-dependent RNA helicase DDX17	7	1.2722
6	6	19.2	Q9UKK9	ADP-sugar pyrophosphatase	3	1.2724
6.51	6.51	18.3	Q00059	Transcription factor A, mitochondrial	3	1.2729
4	4	4	P19838	Nuclear factor NF-kappa-B p105 subunit	2	1.2731
23.91	23.91	52.7	P40926	Malate dehydrogenase, mitochondrial	17	1.2748
2.28	2.28	9	Q9Y613	FH1/FH2 domain-containing protein 1	2	1.2755
16	16	28.5	Q8NBS9	Thioredoxin domain-containing protein 5	8	1.2799
39.93	39.93	61	P30101	Protein disulfide-isomerase A3	24	1.284
2	20	52.7	P12235	ADP/ATP translocase 1	14	1.2843
2	10.23	36.1	P22090	40S ribosomal protein S4, Y isoform 1	6	1.285
15.27	15.27	61.8	P61604	10 kDa heat shock protein, mitochondrial	12	1.2881
21.3	21.3	32.2	Q6ZRV2	Protein FAM83H	11	1.2882
1.46	1.46	10.3	Q969V3	Nicalin	2	1.2919
8	8	69	P41567	Eukaryotic translation initiation factor 1	5	1.2921
7.76	7.76	11.1	Q12756	Kinesin-like protein KIF1A	4	1.2931
4	4	7.2	Q6IN85	Serine/threonine-protein phosphatase 4 regulatory subunit 3A	2	1.2955
2.17	2.17	9.2	Q15654	Thyroid receptor-interacting protein 6	2	1.297
7.13	7.13	13.3	P23921	Ribonucleoside-diphosphate reductase large subunit	4	1.3003
4.03	4.03	14.7	Q14165	Malectin	2	1.3006
11.68	11.68	29	Q02978	Mitochondrial 2-oxoglutarate/malate carrier protein	6	1.3015
7.26	7.26	21.7	Q9HCC0	Methylcrotonoyl-CoA carboxylase beta chain, mitochondrial	4	1.3016
7.23	7.23	20.7	Q9BWD1	Acetyl-CoA acetyltransferase, cytosolic	4	1.3062
13.38	13.38	27.3	P08243	Asparagine synthetase [glutamine-hydrolyzing]	9	1.3132
6	6	42.9	Q96A26	Protein FAM162A	3	1.3132
6.03	6.03	27.2	Q86V81	THO complex subunit 4	3	1.3135
6	6	15.8	P67870	Casein kinase II subunit beta	3	1.315
8.86	8.86	8.7	P36776	Lon protease homolog, mitochondrial	5	1.3153
7.68	7.68	8.8	O43592	Exportin-T	4	1.3168
6	6	25	P61086	Ubiquitin-conjugating enzyme E2 K	3	1.3177
54.12	54.12	45.2	Q14697	Neutral alpha-glucosidase AB	30	1.3215
11.74	11.74	15.8	P28331	NADH-ubiquinone oxidoreductase 75 kDa subunit, mitochondrial	6	1.333
8	8	19.2	P30419	Glycylpeptide N-tetradecanoyltransferase 1	4	1.3345
20	20	49.4	Q13011	Delta(3,5)-Delta(2,4)-dienoyl-CoA isomerase, mitochondrial	10	1.3353
26	26	56.5	Q99623	Prohibitin-2	18	1.338
4.43	4.43	16	Q9H4A4	Aminopeptidase B	3	1.3423
4	4	19.9	Q9BYD3	39S ribosomal protein L4, mitochondrial	2	1.3444
27.7	27.7	20	Q9NYU2	UDP-glucose:glycoprotein glucosyltransferase 1	14	1.3491
6	6	31.1	Q8N5K1	CDGSH iron-sulfur domain-containing protein 2	3	1.3547
3.36	3.36	6	P41240	Tyrosine-protein kinase CSK	2	1.3566
6.21	6.21	16.8	Q08431	Lactadherin	3	1.3568
4	4	18.5	P28062	Proteasome subunit beta type-8	2	1.3606
8.07	8.07	39	Q9Y2B0	Protein canopy homolog 2	4	1.3672
6.03	10.78	34.2	Q04917	14-3-3 protein eta	9	1.3707
2.3	2.3	21	Q86SX6	Glutaredoxin-related protein 5, mitochondrial	2	1.3747
4.13	4.13	32.1	P17568	NADH dehydrogenase [ubiquinone] 1 beta subcomplex subunit 7	2	1.3811
6.25	6.25	10.8	P27816	Microtubule-associated protein 4	4	1.3812
34.56	34.56	34.8	P27824	Calnexin	22	1.3891
2.59	2.59	9.2	P22570	NADPH:adrenodoxin oxidoreductase, mitochondrial	2	1.3927
4	4	35.1	P56134	ATP synthase subunit f, mitochondrial	4	1.3939
18.04	18.04	57.7	P35232	Prohibitin	14	1.3984
6.03	6.03	30.6	P32970	CD70 antigen	3	1.3994
12.21	12.21	26.9	O15355	Protein phosphatase 1G	7	1.4029
46.45	46.45	54	P11021	78 kDa glucose-regulated protein	26	1.4031
3.63	3.63	13.7	O43852	Calumenin	3	1.4095
33.56	33.56	53.1	Q16658	Fascin	17	1.4172
3.92	4	9.1	Q9BVC6	Transmembrane protein 109	2	1.4215
19.7	19.7	86.8	P22392	Nucleoside diphosphate kinase B	14	1.4229
6	6	55.5	P62314	Small nuclear ribonucleoprotein Sm D1	4	1.423
13.85	13.85	39.9	P42167	Lamina-associated polypeptide 2, isoforms beta/gamma	7	1.4314
3.49	3.49	23.5	Q59GN2	Putative 60S ribosomal protein L39-like 5	4	1.4314
10.04	10.04	47.5	P02794	Ferritin heavy chain	6	1.4361
20	20	46	P00558	Phosphoglycerate kinase 1	12	1.4364
2.97	2.97	36.8	O43920	NADH dehydrogenase [ubiquinone] iron-sulfur protein 5	2	1.4403
3.17	3.17	58	P56385	ATP synthase subunit e, mitochondrial	3	1.4447
2.63	2.63	8.2	Q99543	DnaJ homolog subfamily C member 2	2	1.4451
3.03	3.03	7.5	Q9Y265	RuvB-like 1	2	1.4465
3.1	3.1	9.6	Q5JPE7	Nodal modulator 2	2	1.4501
2.89	2.89	43.4	Q9Y2R0	Cytochrome C oxidase assembly factor 3 homolog, mitochondrial	2	1.4507
10.9	10.9	22.6	Q00653	Nuclear factor NF-kappa-B p100 subunit	6	1.4601
4.61	4.61	34.6	Q9Y6M9	NADH dehydrogenase [ubiquinone] 1 beta subcomplex subunit 9	3	1.465
12.35	12.36	60	P09669	Cytochrome c oxidase subunit 6C	6	1.4661
3.21	3.21	10.5	P07910	Heterogeneous nuclear ribonucleoproteins C1/C2	2	1.4698
8.01	8.01	33.8	P62841	40S ribosomal protein S15	5	1.4721
11.48	11.48	37.9	P30040	Endoplasmic reticulum resident protein 29	9	1.4737
14.03	14.03	20.2	O75746	Calcium-binding mitochondrial carrier protein Aralar1	7	1.4759
1.78	10.15	21.3	O00148	ATP-dependent RNA helicase DDX39A	5	1.4876
5.19	5.2	13	Q02818	Nucleobindin-1	3	1.4932
10	10	33.8	P48047	ATP synthase subunit O, mitochondrial	6	1.4942
4.85	4.85	19.8	Q08257	Quinone oxidoreductase	3	1.5083
4.71	4.71	12.4	P31942	Heterogeneous nuclear ribonucleoprotein H3	3	1.5111
2.12	3.32	20.6	Q92804	TATA-binding protein-associated factor 2N	4	1.5183
4	4	13.7	Q92530	Proteasome inhibitor PI31 subunit	2	1.5258
6.93	6.93	46.8	Q96AB3	Isochorismatase domain-containing protein 2, mitochondrial	4	1.5265
2.01	2.01	6.5	O15143	Actin-related protein 2/3 complex subunit 1B	2	1.5354
4	4	11.1	P61009	Signal peptidase complex subunit 3	2	1.5386
6	6	34.2	P14927	Cytochrome b-c1 complex subunit 7	3	1.5472
6	6	14.9	Q9UJZ1	Stomatin-like protein 2	3	1.5479
6.09	6.09	13.7	Q96HE7	ERO1-like protein alpha	3	1.5515
6	6	35.8	P00167	Cytochrome b5	3	1.5518
14.99	14.99	29	P27338	Amine oxidase [flavin-containing] B	8	1.5541
3.89	4	18.7	P55145	Mesencephalic astrocyte-derived neurotrophic factor	2	1.5542
6	6	16.1	Q8N1G4	Leucine-rich repeat-containing protein 47	3	1.5594
6	6	29.5	O43169	Cytochrome b5 type B	4	1.571
11.49	11.49	20	Q9NZ08	Endoplasmic reticulum aminopeptidase 1	6	1.5742
4	4	28.6	Q15369	Transcription elongation factor B polypeptide 1	2	1.5774
4.07	4.07	20.8	P31150	Rab GDP dissociation inhibitor alpha	2	1.5913
7.85	7.85	31	Q9BPW8	Protein NipSnap homolog 1	4	1.5928
4.51	4.51	36.9	O00264	Membrane-associated progesterone receptor component 1	3	1.6016
2.2	2.2	32.2	Q5RI15	Cytochrome c oxidase protein 20 homolog	2	1.6072
14.07	14.07	18.8	Q13469	Nuclear factor of activated T-cells, cytoplasmic 2	7	1.6224
17.97	17.97	71.8	P62805	Histone H4	17	1.6237
2.63	2.63	19.9	P49753	Acyl-coenzyme A thioesterase 2, mitochondrial	2	1.627
6.06	8.08	33.8	P32119	Peroxiredoxin-2	9	1.6328
4.14	10	27.8	P09972	Fructose-bisphosphate aldolase C	6	1.6344
8	8	46.6	O75964	ATP synthase subunit g, mitochondrial	4	1.6366
4	4	9.1	P61160	Actin-related protein 2	2	1.6418
4.61	4.61	47.5	Q9BYN0	Sulfiredoxin-1	2	1.6453
2.99	2.99	27.1	Q9Y6C9	Mitochondrial carrier homolog 2	2	1.6532
6.3	6.3	34.9	O96000	NADH dehydrogenase [ubiquinone] 1 beta subcomplex subunit 10	3	1.6942
28.49	28.49	35.5	P13667	Protein disulfide-isomerase A4	17	1.7021
2	8.47	45.2	Q562R1	Beta-actin-like protein 2	18	1.7031
2	10	55.9	Q15819	Ubiquitin-conjugating enzyme E2 variant 2	5	1.7109
4.03	4.03	21.8	P49756	RNA-binding protein 25	2	1.7149
4.18	4.18	15.9	O14579	Coatomer subunit epsilon	2	1.7152
3.82	3.82	12.9	Q99829	Copine-1	2	1.7263
8.11	8.11	17.7	P35637	RNA-binding protein FUS	6	1.7664
9.89	9.89	18.5	P78347	General transcription factor II-I	5	1.7757
12.35	12.35	36.1	P35520	Cystathionine beta-synthase	6	1.7767
30.99	30.99	47.2	P27797	Calreticulin	21	1.7937
2.81	2.81	36.7	P20674	Cytochrome c oxidase subunit 5A, mitochondrial	2	1.8048
8	8	44.4	P07741	Adenine phosphoribosyltransferase	4	1.8166
14.1	14.1	46.3	Q15691	Microtubule-associated protein RP/EB family member 1	7	1.8537
9.63	9.63	49.1	P13073	Cytochrome c oxidase subunit 4 isoform 1, mitochondrial	6	1.8579
3.48	3.48	10.2	Q9UMX0	Ubiquilin-1	2	1.8724
3.58	3.58	11	Q96KP4	Cytosolic non-specific dipeptidase	2	1.9827
4.71	4.71	10.7	Q92556	Engulfment and cell motility protein 1	3	2.0284
12	12	54.4	Q13404	Ubiquitin-conjugating enzyme E2 variant 1	6	2.0334
2.53	2.53	24	P68036	Ubiquitin-conjugating enzyme E2 L3	2	2.0363
7.46	7.46	41.9	P80723	Brain acid soluble protein 1	4	2.047
3.59	3.59	58.1	O95168	NADH dehydrogenase [ubiquinone] 1 beta subcomplex subunit 4	2	2.079
8	8	18.1	P01903	HLA class II histocompatibility antigen, DR alpha chain	4	2.0889
1.47	4.35	11.7	Q9H2U2	Inorganic pyrophosphatase 2, mitochondrial	3	2.111
8	8	30.8	P00403	Cytochrome c oxidase subunit 2	4	2.1356
4.01	4.01	10.7	P22059	Oxysterol-binding protein 1	2	2.1399
4	4	25	Q71UI9	Histone H2A.V	3	2.1406
4.49	4.49	28.1	Q03135	Caveolin-1	2	2.1675
13.3	13.3	42.9	P13760	HLA class II histocompatibility antigen, DRB1-4 beta chain	8	2.3078
4.02	4.02	13.8	P61163	Alpha-centractin	2	2.4232
11.78	11.78	57.9	Q8N257	Histone H2B type 3-B	15	2.4429
4	4	16.2	P11177N	Pyruvate dehydrogenase E1 component subunit beta, mitochondrial	2	2.4631
15.83	15.83	33	P02768	Serum albumin	17	2.7878
5.02	5.02	24.6	Q13501	Sequestosome-1	3	2.8971
8	8	16.4	Q15942	Zyxin	5	3.094
12	12	43.4	P02792	Ferritin light chain	7	3.2238
4.81	4.81	11.2	Q9UGT4	Sushi domain-containing protein 2	3	3.7126
2.43	2.43	14.6	Q6IBS0	Twinfilin-2	2	3.8327
2	4	29.4	P16104	Histone H2A.x	4	3.9424
4.63	4.63	30.2	P10606	Cytochrome c oxidase subunit 5B, mitochondrial	4	4.4453
2.27	2.27	14.8	P16949	Stathmin	2	5.9389
2	2	8.6	P02788	Lactotransferrin	3	29.7374
6.88	6.88	42.3	P69905	Hemoglobin subunit alpha	5	49.3813
4.01	4.01	21.8	P68871	Hemoglobin subunit beta	3	71.7952

## Sheet: Matching Results
UniProtKB Accession Numbe	Protein name	IRON/Silac Standard Ratio	HIV/Silac Standard Ratio	(IRON+HIV)/Silac Standard Ratio	IRON/Silac Standard Log10	HIV/Silac Standard Log10	(IRON+HIV)/Silac Standard Log10	IRON/Silac Standard Fold Change	HIV/Silac Standard Fold Change	(IRON+HIV)/Silac Standard Fold Change
P63241	Eukaryotic translation initiation factor 5A-1	0.9705	1.2446	0.3523	-0.0130045	0.0950298	-0.453087	-1.0304	1.2446	-2.83849
P61513	60S ribosomal protein L37a	0.5102	0.6194	0.5786	-0.29226	-0.208029	-0.237622	-1.96002	-1.61447	-1.72831
P06748	Nucleophosmin	0.4785	0.6152	0.5802	-0.320118	-0.210984	-0.236422	-2.08986	-1.62549	-1.72354
Q99729	Heterogeneous nuclear ribonucleoprotein A/B	0.5487	0.6073	0.6176	-0.260665	-0.216597	-0.209293	-1.82249	-1.64663	-1.61917
P14317	Hematopoietic lineage cell-specific protein	0.9091	0.553	0.6197	-0.0413883	-0.257275	-0.207819	-1.09999	-1.80832	-1.61368
Q71U36	Tubulin alpha-1A chain	0.5999	0.7813	0.6303	-0.221921	-0.107182	-0.200453	-1.66694	-1.27992	-1.58655
Q9BQG0	Myb-binding protein 1A	0.4985	1.0684	0.6314	-0.302335	0.0287339	-0.199695	-2.00602	1.0684	-1.58378
P06753	Tropomyosin alpha-3 chain	0.6193	0.6489	0.6394	-0.208099	-0.187822	-0.194227	-1.61473	-1.54107	-1.56397
P19338	Nucleolin	0.5621	0.6876	0.6484	-0.250186	-0.162664	-0.188157	-1.77904	-1.45433	-1.54226
P37108	Signal recognition particle 14 kDa protein	0.55	0.8062	0.6523	-0.259637	-0.0935572	-0.185553	-1.81818	-1.24039	-1.53304
P83731	60S ribosomal protein L24	0.5259	0.7861	0.6541	-0.279097	-0.104522	-0.184356	-1.9015	-1.2721	-1.52882
Q92930	Ras-related protein Rab-8B	0.6972	0.6915	0.6657	-0.156643	-0.160208	-0.176721	-1.43431	-1.44613	-1.50218
P08670	Vimentin	0.643	0.4166	0.6686	-0.191789	-0.380281	-0.174834	-1.55521	-2.40038	-1.49566
P18077	60S ribosomal protein L35a	0.5634	0.7836	0.6776	-0.249183	-0.105906	-0.169027	-1.77494	-1.27616	-1.4758
Q9P258	Protein RCC2	0.8691	0.8128	0.686	-0.0609303	-0.0900163	-0.163676	-1.15062	-1.23031	-1.45773
P62906	60S ribosomal protein L10a	0.565	0.7827	0.6885	-0.247952	-0.106405	-0.162096	-1.76991	-1.27763	-1.45243
P61158	Actin-related protein 3	0.8521	0.7989	0.6903	-0.0695094	-0.0975076	-0.160962	-1.17357	-1.25172	-1.44865
P63173	60S ribosomal protein L38	0.5209	0.8422	0.6941	-0.283246	-0.0745848	-0.158578	-1.91975	-1.18737	-1.44071
Q9BZQ8	Protein Niban	0.6573	0.8633	0.6969	-0.182236	-0.0638383	-0.15683	-1.52138	-1.15835	-1.43493
P62913	60S ribosomal protein L11	0.631	0.8409	0.6978	-0.199971	-0.0752556	-0.156269	-1.58479	-1.1892	-1.43308
P46777	60S ribosomal protein L5	0.6251	0.7773	0.6981	-0.204051	-0.109411	-0.156082	-1.59974	-1.2865	-1.43246
P59998	Actin-related protein 2/3 complex subunit 4	0.7525	0.8886	0.7031	-0.123493	-0.0512937	-0.152983	-1.3289	-1.12537	-1.42227
Q92890	Ubiquitin fusion degradation protein 1 homolog	0.703	0.6832	0.7043	-0.153045	-0.165452	-0.152242	-1.42248	-1.4637	-1.41985
P39687	Acidic leucine-rich nuclear phosphoprotein 32 family member A	0.5057	0.9498	0.7064	-0.296107	-0.0223678	-0.150949	-1.97746	-1.05285	-1.41563
Q9NVI7	ATPase family AAA domain-containing protein 3A	0.7888	0.7383	0.7073	-0.103033	-0.131767	-0.150396	-1.26775	-1.35446	-1.41383
P63220	40S ribosomal protein S21	0.6564	0.8359	0.7103	-0.182831	-0.0778457	-0.148558	-1.52346	-1.19632	-1.40786
P46063	ATP-dependent DNA helicase Q1	0.7749	0.8383	0.7104	-0.110754	-0.0766005	-0.148497	-1.29049	-1.19289	-1.40766
Q5VTE0	Putative elongation factor 1-alpha-like 3	0.7105	1	0.7148	-0.148436	0	-0.145815	-1.40746	1	-1.39899
Q92688	Acidic leucine-rich nuclear phosphoprotein 32 family member B	0.63	0.72	0.7227	-0.200659	-0.142668	-0.141042	-1.5873	-1.38889	-1.3837
P62857	40S ribosomal protein S28	0.6192	1.0018	0.7231	-0.208169	0.000781027	-0.140802	-1.61499	1.0018	-1.38293
Q9Y266	Nuclear migration protein nudC	0.7574	0.8566	0.7233	-0.120675	-0.0672219	-0.140682	-1.32031	-1.16741	-1.38255
P11142	Heat shock cognate 71 kDa protein	0.7895	0.8581	0.7255	-0.102648	-0.0664621	-0.139363	-1.26662	-1.16537	-1.37836
P61224	Ras-related protein Rap-1b	0.7333	0.83	0.7268	-0.134718	-0.0809219	-0.138585	-1.3637	-1.20482	-1.37589
P30050	60S ribosomal protein L12	0.5472	0.8339	0.7275	-0.261854	-0.078886	-0.138167	-1.82749	-1.19918	-1.37457
O43684	Mitotic checkpoint protein BUB3	0.7465	0.8232	0.7294	-0.12697	-0.0844946	-0.137034	-1.33958	-1.21477	-1.37099
P40937	Replication factor C subunit 5	0.9439	0.8278	0.73	-0.025074	-0.0820746	-0.136677	-1.05943	-1.20802	-1.36986
P62910	60S ribosomal protein L32	0.6847	0.96	0.7303	-0.1645	-0.0177288	-0.136499	-1.46049	-1.04167	-1.3693
P26599	Polypyrimidine tract-binding protein 1	0.7426	0.8044	0.7315	-0.129245	-0.0945279	-0.135786	-1.34662	-1.24316	-1.36705
Q7Z2W9	39S ribosomal protein L21, mitochondrial	0.6351	0.7154	0.733	-0.197158	-0.145451	-0.134896	-1.57456	-1.39782	-1.36426
P09874	Poly [ADP-ribose] polymerase 1	0.6709	0.9926	0.7349	-0.173342	-0.00322573	-0.133772	-1.49054	-1.00746	-1.36073
P62979	Ubiquitin-40S ribosomal protein S27a	0.8058	1.2622	0.735	-0.0937727	0.101128	-0.133713	-1.241	1.2622	-1.36054
P25398	40S ribosomal protein S12	0.6171	0.8252	0.7355	-0.209644	-0.0834408	-0.133417	-1.62048	-1.21183	-1.35962
Q00839	Heterogeneous nuclear ribonucleoprotein U	0.5972	0.7403	0.7376	-0.22388	-0.130592	-0.132179	-1.67448	-1.3508	-1.35575
Q92888	Rho guanine nucleotide exchange factor 1	0.7346	0.8602	0.7379	-0.133949	-0.0654006	-0.132002	-1.36129	-1.16252	-1.3552
Q07021	Complement component 1 Q subcomponent-binding protein, mitochondrial	0.8095	0.7997	0.7383	-0.0917831	-0.0970729	-0.131767	-1.23533	-1.25047	-1.35446
P49736	DNA replication licensing factor MCM2	0.7407	0.8204	0.74	-0.130358	-0.0859743	-0.130768	-1.35007	-1.21892	-1.35135
P23396	40S ribosomal protein S3	0.6624	0.8657	0.7426	-0.17888	-0.0626326	-0.129245	-1.50966	-1.15513	-1.34662
P42765	3-ketoacyl-CoA thiolase, mitochondrial	1.0183	1.0361	0.7428	0.00787574	0.0154017	-0.129128	1.0183	1.0361	-1.34626
P50914	60S ribosomal protein L14	0.6174	0.8935	0.7433	-0.209433	-0.0489054	-0.128836	-1.6197	-1.11919	-1.34535
P62266	40S ribosomal protein S23	0.72	0.966	0.7458	-0.142668	-0.0150229	-0.127378	-1.38889	-1.0352	-1.34084
P46778	60S ribosomal protein L21	0.6114	1.1205	0.7461	-0.213675	0.0494119	-0.127203	-1.63559	1.1205	-1.3403
Q12874	Splicing factor 3A subunit 3	0.7007	0.7955	0.7463	-0.154468	-0.0993598	-0.127087	-1.42714	-1.25707	-1.33994
Q14103	Heterogeneous nuclear ribonucleoprotein D0	0.6492	0.7704	0.7472	-0.187621	-0.113284	-0.126563	-1.54036	-1.29803	-1.33833
P26196	Probable ATP-dependent RNA helicase DDX6	0.8235	0.8525	0.7509	-0.0843364	-0.0693056	-0.124418	-1.21433	-1.17302	-1.33174
P50402	Emerin	0.749	0.7719	0.7513	-0.125518	-0.112439	-0.124187	-1.33511	-1.2955	-1.33103
O00571	ATP-dependent RNA helicase DDX3X	0.6227	0.9072	0.7544	-0.205721	-0.042297	-0.122398	-1.60591	-1.10229	-1.32556
Q9UBQ7	Glyoxylate reductase/hydroxypyruvate reductase	0.8133	0.6285	0.7565	-0.0897492	-0.201695	-0.121191	-1.22956	-1.59109	-1.32188
P51149	Ras-related protein Rab-7a	0.7311	0.7601	0.7569	-0.136023	-0.119129	-0.120961	-1.3678	-1.31562	-1.32118
Q02543	60S ribosomal protein L18a	0.6366	0.8454	0.7574	-0.196133	-0.0729378	-0.120675	-1.57085	-1.18287	-1.32031
P46776	60S ribosomal protein L27a	0.6483	0.8795	0.7577	-0.188224	-0.0557642	-0.120503	-1.5425	-1.13701	-1.31978
P43487	Ran-specific GTPase-activating protein	0.7388	0.8857	0.7581	-0.131473	-0.0527134	-0.120274	-1.35355	-1.12905	-1.31909
P62081	40S ribosomal protein S7	0.6638	0.8294	0.7589	-0.177963	-0.081236	-0.119815	-1.50648	-1.20569	-1.3177
P61313	60S ribosomal protein L15	0.6503	0.9378	0.759	-0.186886	-0.0278898	-0.119758	-1.53775	-1.06633	-1.31752
P40939	Trifunctional enzyme subunit alpha, mitochondrial	0.7627	0.8268	0.7599	-0.117646	-0.0825995	-0.119244	-1.31113	-1.20948	-1.31596
P35580	Myosin-10	0.6169	0.9686	0.76	-0.209785	-0.0138555	-0.119186	-1.62101	-1.03242	-1.31579
P40429	60S ribosomal protein L13a	0.5328	0.8429	0.7601	-0.273436	-0.0742239	-0.119129	-1.87688	-1.18638	-1.31562
P42704	Leucine-rich PPR motif-containing protein, mitochondrial	0.6886	0.8625	0.7621	-0.162033	-0.0642409	-0.117988	-1.45222	-1.15942	-1.31216
P18621	60S ribosomal protein L17	0.6821	0.8666	0.7639	-0.166152	-0.0621813	-0.116963	-1.46606	-1.15393	-1.30907
P32969	60S ribosomal protein L9	0.7106	0.9379	0.7668	-0.148375	-0.0278435	-0.115318	-1.40726	-1.06621	-1.30412
P06733	Alpha-enolase	1.2699	1.0096	0.7686	0.10377	0.00414934	-0.1143	1.2699	1.0096	-1.30107
P52701	DNA mismatch repair protein Msh6	0.7442	0.9375	0.7686	-0.12831	-0.0280287	-0.1143	-1.34372	-1.06667	-1.30107
Q04760	Lactoylglutathione lyase	0.9443	1.0576	0.7712	-0.02489	0.0243214	-0.112833	-1.05899	1.0576	-1.29668
P62244	40S ribosomal protein S15a	0.5943	0.8981	0.7713	-0.225994	-0.0466753	-0.112777	-1.68265	-1.11346	-1.29651
Q86XP3	ATP-dependent RNA helicase DDX42	0.9569	0.9782	0.7739	-0.0191334	-0.00957234	-0.111315	-1.04504	-1.02229	-1.29216
P78371	T-complex protein 1 subunit beta	0.7658	0.8094	0.7748	-0.115885	-0.0918368	-0.11081	-1.30582	-1.23548	-1.29066
Q9Y617	Phosphoserine aminotransferase	0.707	0.5984	0.7801	-0.150581	-0.223008	-0.10785	-1.41443	-1.67112	-1.28189
P33991	DNA replication licensing factor MCM4	0.6715	0.7845	0.7825	-0.172954	-0.105407	-0.106516	-1.4892	-1.2747	-1.27796
Q9GZT3	SRA stem-loop-interacting RNA-binding protein, mitochondrial	0.7463	0.8612	0.7835	-0.127087	-0.064896	-0.105961	-1.33994	-1.16117	-1.27632
P68363	Tubulin alpha-1B chain	0.7068	0.8752	0.7838	-0.150703	-0.0578927	-0.105795	-1.41483	-1.1426	-1.27584
P61247	40S ribosomal protein S3a	0.6748	0.9148	0.7864	-0.170825	-0.0386738	-0.104356	-1.48192	-1.09314	-1.27162
P47813	Eukaryotic translation initiation factor 1A, X-chromosomal	0.8299	0.764	0.7882	-0.0809742	-0.116907	-0.103364	-1.20496	-1.3089	-1.26871
P62241	40S ribosomal protein S8	0.6725	0.9417	0.7886	-0.172308	-0.0260874	-0.103143	-1.48699	-1.06191	-1.26807
P35579	Myosin-9	0.7208	0.9546	0.7889	-0.142185	-0.0201786	-0.102978	-1.38735	-1.04756	-1.26759
O75643	U5 small nuclear ribonucleoprotein 200 kDa helicase	0.5458	0.9242	0.789	-0.262966	-0.034234	-0.102923	-1.83217	-1.08202	-1.26743
Q15008	26S proteasome non-ATPase regulatory subunit 6	1.1992	1.2066	0.7892	0.0788916	0.0815633	-0.102813	1.1992	1.2066	-1.26711
O95373	Importin-7	0.7021	0.9813	0.7892	-0.153601	-0.0081982	-0.102813	-1.4243	-1.01906	-1.26711
P62701	40S ribosomal protein S4, X isoform	0.7495	0.9569	0.7894	-0.125228	-0.0191334	-0.102703	-1.33422	-1.04504	-1.26678
P52566	Rho GDP-dissociation inhibitor 2	0.7103	0.9107	0.79	-0.148558	-0.0406247	-0.102373	-1.40786	-1.09806	-1.26582
P84077	ADP-ribosylation factor 1	0.7726	0.8835	0.7911	-0.112045	-0.0537934	-0.101769	-1.29433	-1.13186	-1.26406
P07814	Bifunctional glutamate/proline--tRNA ligase	0.569	0.933	0.7917	-0.244888	-0.0301184	-0.101439	-1.75747	-1.07181	-1.2631
Q92499	ATP-dependent RNA helicase DDX1	0.6771	0.7771	0.7921	-0.169347	-0.109523	-0.10122	-1.47689	-1.28684	-1.26247
P11940	Polyadenylate-binding protein 1	0.7125	0.8579	0.7923	-0.147215	-0.0665633	-0.10111	-1.40351	-1.16564	-1.26215
P09104	Gamma-enolase	0.918	0.8839	0.7946	-0.0371573	-0.0535969	-0.0998514	-1.08932	-1.13135	-1.25849
P45880	Voltage-dependent anion-selective channel protein 2	1.2117	0.6966	0.7964	0.0833951	-0.157017	-0.0988687	1.2117	-1.43554	-1.25565
Q9UL46	Proteasome activator complex subunit 2	0.6168	0.9641	0.7967	-0.209856	-0.0158779	-0.0987052	-1.62127	-1.03724	-1.25518
Q9UHX1	Poly(U)-binding-splicing factor PUF60	0.9407	0.7645	0.7968	-0.0265489	-0.116623	-0.0986507	-1.06304	-1.30804	-1.25502
Q9BUJ2	Heterogeneous nuclear ribonucleoprotein U-like protein 1	0.6357	0.7719	0.7969	-0.196748	-0.112439	-0.0985962	-1.57307	-1.2955	-1.25486
Q15907	Ras-related protein Rab-11B	0.7416	0.8438	0.799	-0.12983	-0.0737605	-0.0974532	-1.34844	-1.18511	-1.25156
P00491	Purine nucleoside phosphorylase	0.9036	0.9881	0.7991	-0.0440238	-0.0051991	-0.0973989	-1.10668	-1.01204	-1.25141
P46940	Ras GTPase-activating-like protein IQGAP1	0.7129	0.9515	0.8005	-0.146971	-0.0215912	-0.0966387	-1.40272	-1.05097	-1.24922
P25205	DNA replication licensing factor MCM3	0.7319	0.8101	0.8008	-0.135548	-0.0914614	-0.0964759	-1.36631	-1.23442	-1.24875
Q9BSJ8	Extended synaptotagmin-1	0.8836	0.8991	0.8023	-0.0537443	-0.046192	-0.0956632	-1.13173	-1.11222	-1.24642
P31153	S-adenosylmethionine synthase isoform type-2	0.7829	0.9063	0.803	-0.106294	-0.042728	-0.0952845	-1.2773	-1.10339	-1.24533
O95379	Tumor necrosis factor alpha-induced protein 8	0.8384	0.9296	0.8045	-0.0765487	-0.0317039	-0.094474	-1.19275	-1.07573	-1.24301
P67809	Nuclease-sensitive element-binding protein 1	0.7803	0.7217	0.8055	-0.107738	-0.141643	-0.0939345	-1.28156	-1.38562	-1.24146
P49458	Signal recognition particle 9 kDa protein	0.6725	0.8808	0.8057	-0.172308	-0.0551227	-0.0938266	-1.48699	-1.13533	-1.24116
P54136	Arginine--tRNA ligase, cytoplasmic	0.7665	0.8812	0.8074	-0.115488	-0.0549255	-0.0929113	-1.30463	-1.13482	-1.23854
O94925	Glutaminase kidney isoform, mitochondrial	0.9409	0.9765	0.8094	-0.0264565	-0.0103278	-0.0918368	-1.06281	-1.02407	-1.23548
Q8WXF1	Paraspeckle component 1	1	0.8504	0.8109	0	-0.0703767	-0.0910327	1	-1.17592	-1.2332
P63244	Guanine nucleotide-binding protein subunit beta-2-like 1	0.6906	0.8536	0.8117	-0.160773	-0.0687456	-0.0906045	-1.44802	-1.17151	-1.23198
P60174	Triosephosphate isomerase	0.737	0.8918	0.8119	-0.132533	-0.0497325	-0.0904975	-1.35685	-1.12133	-1.23168
P62851	40S ribosomal protein S25	0.7672	0.9734	0.8129	-0.115091	-0.0117087	-0.0899629	-1.30344	-1.02733	-1.23016
P62847	40S ribosomal protein S24	0.7731	0.9446	0.8136	-0.111764	-0.0247521	-0.0895891	-1.29349	-1.05865	-1.22911
O75534	Cold shock domain-containing protein E1	0.6114	0.8292	0.8136	-0.213675	-0.0813407	-0.0895891	-1.63559	-1.20598	-1.22911
P26641	Elongation factor 1-gamma	0.7548	0.9264	0.8138	-0.122168	-0.0332015	-0.0894823	-1.32485	-1.07945	-1.2288
Q08J23	tRNA (cytosine(34)-C(5))-methyltransferase	0.7307	0.9656	0.8143	-0.136261	-0.0152027	-0.0892156	-1.36855	-1.03563	-1.22805
P68104	Elongation factor 1-alpha 1	0.7903	0.8617	0.8144	-0.102208	-0.0646439	-0.0891622	-1.26534	-1.1605	-1.2279
P46782	40S ribosomal protein S5	0.7458	0.9885	0.815	-0.127378	-0.00502333	-0.0888424	-1.34084	-1.01163	-1.22699
P09429	High mobility group protein B1	0.8336	1.1197	0.815	-0.0790423	0.0491017	-0.0888424	-1.19962	1.1197	-1.22699
P17931	Galectin-3	0.817	0.9919	0.8156	-0.0877779	-0.00353211	-0.0885228	-1.22399	-1.00817	-1.22609
A6NL28	Putative tropomyosin alpha-3 chain-like protein	0.7282	0.8821	0.8166	-0.137749	-0.0544822	-0.0879906	-1.37325	-1.13366	-1.22459
Q9BQ52	Zinc phosphodiesterase ELAC protein 2	0.9056	0.8586	0.8169	-0.0430636	-0.0662091	-0.0878311	-1.10424	-1.16469	-1.22414
Q9UL25	Ras-related protein Rab-21	0.8431	0.9325	0.8177	-0.0741209	-0.0303512	-0.087406	-1.1861	-1.07239	-1.22294
P37837	Transaldolase	0.7629	1.2048	0.8202	-0.117532	0.080915	-0.0860802	-1.31079	1.2048	-1.21921
P08107	Heat shock 70 kDa protein 1A/1B	0.9667	0.8255	0.8206	-0.0147083	-0.0832829	-0.0858685	-1.03445	-1.21139	-1.21862
P62249	40S ribosomal protein S16	0.6977	0.9001	0.8209	-0.156331	-0.0457092	-0.0857097	-1.43328	-1.11099	-1.21818
P61254	60S ribosomal protein L26	0.6296	0.8748	0.821	-0.200935	-0.0580912	-0.0856568	-1.58831	-1.14312	-1.21803
P42677	40S ribosomal protein S27	0.5873	1.0728	0.8213	-0.23114	0.0305188	-0.0854982	-1.70271	1.0728	-1.21758
P52789	Hexokinase-2	0.7539	0.8443	0.8231	-0.122686	-0.0735032	-0.0845474	-1.32644	-1.18441	-1.21492
P39748	Flap endonuclease 1	0.8807	0.9023	0.8235	-0.055172	-0.044649	-0.0843364	-1.13546	-1.10828	-1.21433
P05387	60S acidic ribosomal protein P2	0.7193	0.9448	0.8236	-0.14309	-0.0246601	-0.0842837	-1.39024	-1.05843	-1.21418
P35268	60S ribosomal protein L22	0.7987	0.7802	0.8239	-0.0976163	-0.107794	-0.0841255	-1.25203	-1.28172	-1.21374
P63104	14-3-3 protein zeta/delta	0.7928	0.9155	0.8247	-0.100836	-0.0383417	-0.083704	-1.26135	-1.0923	-1.21256
P68400	Casein kinase II subunit alpha	0.9636	0.8885	0.8253	-0.0161032	-0.0513426	-0.0833882	-1.03778	-1.12549	-1.21168
O00410	Importin-5	0.7838	0.9701	0.8259	-0.105795	-0.0131835	-0.0830725	-1.27584	-1.03082	-1.2108
P21333	Filamin-A	0.7375	1.0672	0.8269	-0.132238	0.0282458	-0.082547	-1.35593	1.0672	-1.20934
P12236	ADP/ATP translocase 3	3.2443	0.8413	0.8272	0.511121	-0.0750491	-0.0823895	3.2443	-1.18864	-1.2089
P27635	60S ribosomal protein L10	0.6755	0.9515	0.8291	-0.170375	-0.0215912	-0.0813931	-1.48038	-1.05097	-1.20613
P50213	Isocitrate dehydrogenase [NAD] subunit alpha, mitochondrial	0.8741	0.9116	0.83	-0.0584389	-0.0401957	-0.0809219	-1.14403	-1.09697	-1.20482
Q9Y262	Eukaryotic translation initiation factor 3 subunit L	0.784	0.7968	0.8302	-0.105684	-0.0986507	-0.0808173	-1.27551	-1.25502	-1.20453
Q9BXP5	Serrate RNA effector molecule homolog	1.0217	0.9243	0.8304	0.00932339	-0.034187	-0.0807127	1.0217	-1.0819	-1.20424
P04899	Guanine nucleotide-binding protein G(i) subunit alpha-2	0.9885	0.635	0.8307	-0.00502333	-0.197226	-0.0805558	-1.01163	-1.5748	-1.2038
Q07955	Serine/arginine-rich splicing factor 1	0.7065	0.947	0.8331	-0.150888	-0.02365	-0.0793029	-1.41543	-1.05597	-1.20034
Q16891	Mitochondrial inner membrane protein	1.0137	0.8464	0.8347	0.00590945	-0.0724243	-0.0784696	1.0137	-1.18147	-1.19804
Q92616	Translational activator GCN1	0.5955	1.3322	0.8349	-0.225118	0.124569	-0.0783655	-1.67926	1.3322	-1.19775
P35998	26S protease regulatory subunit 7	0.9992	1	0.8351	-0.000347575	0	-0.0782615	-1.0008	1	-1.19746
O15144	Actin-related protein 2/3 complex subunit 2	0.778	0.9897	0.8354	-0.10902	-0.00449643	-0.0781055	-1.28535	-1.01041	-1.19703
Q00610	Clathrin heavy chain 1	0.6104	0.9019	0.8357	-0.214385	-0.0448416	-0.0779496	-1.63827	-1.10877	-1.1966
O15371	Eukaryotic translation initiation factor 3 subunit D	0.731	0.8054	0.8361	-0.136083	-0.0939884	-0.0777418	-1.36799	-1.24162	-1.19603
P62899	60S ribosomal protein L31	0.6603	0.9306	0.8363	-0.180259	-0.031237	-0.0776379	-1.51446	-1.07458	-1.19574
O94826	Mitochondrial import receptor subunit TOM70	0.9246	0.8854	0.8365	-0.0340461	-0.0528605	-0.0775341	-1.08155	-1.12943	-1.19546
Q13283	Ras GTPase-activating protein-binding protein 1	0.8576	0.7533	0.8366	-0.0667152	-0.123032	-0.0774821	-1.16604	-1.32749	-1.19531
P02786	Transferrin receptor protein 1	1.2064	0.9176	0.8368	0.0814913	-0.0373466	-0.0773783	1.2064	-1.0898	-1.19503
P61006	Ras-related protein Rab-8A	0.7339	0.9064	0.8369	-0.134363	-0.0426801	-0.0773264	-1.36258	-1.10327	-1.19489
P00966	Argininosuccinate synthase	0.7649	0.7333	0.8374	-0.116395	-0.134718	-0.077067	-1.30736	-1.3637	-1.19417
P68402	Platelet-activating factor acetylhydrolase IB subunit beta	1.0862	1.0101	0.8375	0.0359098	0.00436437	-0.0770152	1.0862	1.0101	-1.19403
O00231	26S proteasome non-ATPase regulatory subunit 11	0.7169	0.8202	0.8381	-0.144541	-0.0860802	-0.0767042	-1.39489	-1.21921	-1.19318
Q7RTV0	PHD finger-like domain-containing protein 5A	0.6876	0.7925	0.8397	-0.162664	-0.101001	-0.0758758	-1.45433	-1.26183	-1.1909
Q4VC31	Coiled-coil domain-containing protein 58	0.9619	0.6552	0.8406	-0.0168701	-0.183626	-0.0754106	-1.03961	-1.52625	-1.18963
P17844	Probable ATP-dependent RNA helicase DDX5	0.8659	0.8527	0.8409	-0.0625323	-0.0692037	-0.0752556	-1.15487	-1.17275	-1.1892
P13010	X-ray repair cross-complementing protein 5	0.7867	0.804	0.842	-0.104191	-0.094744	-0.0746879	-1.27113	-1.24378	-1.18765
P09382	Galectin-1	0.7041	0.9916	0.8423	-0.152366	-0.00366348	-0.0745332	-1.42025	-1.00847	-1.18723
P06744	Glucose-6-phosphate isomerase	0.7601	0.828	0.8425	-0.119129	-0.0819697	-0.0744301	-1.31562	-1.20773	-1.18694
Q02790	Peptidyl-prolyl cis-trans isomerase FKBP4	1.0741	1.0903	0.8432	0.0310447	0.037546	-0.0740694	1.0741	1.0903	-1.18596
P27708	CAD protein	0.7194	1.1645	0.8433	-0.14303	0.0661395	-0.0740179	-1.39005	1.1645	-1.18582
P62280	40S ribosomal protein S11	0.7161	0.9862	0.8434	-0.145026	-0.006035	-0.0739664	-1.39645	-1.01399	-1.18568
Q7KZF4	Staphylococcal nuclease domain-containing protein 1	0.9322	0.942	0.8449	-0.0304909	-0.0259491	-0.0731947	-1.07273	-1.06157	-1.18357
P62987	Ubiquitin-60S ribosomal protein L40	0.6944	1.2084	0.845	-0.15839	0.0822107	-0.0731433	-1.44009	1.2084	-1.18343
P05388	60S acidic ribosomal protein P0	0.7903	1.0433	0.8452	-0.102208	0.0184092	-0.0730405	-1.26534	1.0433	-1.18315
P0CW22	40S ribosomal protein S17-like	0.748	0.9102	0.8455	-0.126098	-0.0408632	-0.0728864	-1.3369	-1.09866	-1.18273
P39023	60S ribosomal protein L3	0.6843	0.9255	0.8468	-0.164753	-0.0336236	-0.0722192	-1.46135	-1.0805	-1.18092
P62829	60S ribosomal protein L23	0.7169	1.0386	0.8475	-0.144541	0.0164483	-0.0718603	-1.39489	1.0386	-1.17994
P60228	Eukaryotic translation initiation factor 3 subunit E	0.7251	0.78	0.8485	-0.139602	-0.107905	-0.0713482	-1.37912	-1.28205	-1.17855
P18085	ADP-ribosylation factor 4	0.846	1.0043	0.849	-0.0726296	0.00186346	-0.0710923	-1.18203	1.0043	-1.17786
Q6PKG0	La-related protein 1	1.0397	1.0072	0.8493	0.016908	0.00311572	-0.0709389	1.0397	1.0072	-1.17744
P62136	Serine/threonine-protein phosphatase PP1-alpha catalytic subunit	0.928	0.7542	0.8502	-0.032452	-0.122513	-0.0704789	-1.07759	-1.32591	-1.17619
Q9NSD9	Phenylalanine--tRNA ligase beta subunit	0.8395	0.8666	0.8505	-0.0759793	-0.0621813	-0.0703257	-1.19119	-1.15393	-1.17578
Q13765	Nascent polypeptide-associated complex subunit alpha	0.8434	0.9712	0.8521	-0.0739664	-0.0126913	-0.0695094	-1.18568	-1.02965	-1.17357
P04406	Glyceraldehyde-3-phosphate dehydrogenase	0.9783	0.9005	0.8527	-0.00952795	-0.0455163	-0.0692037	-1.02218	-1.11049	-1.17275
P31946	14-3-3 protein beta/alpha	0.7483	0.926	0.8532	-0.125924	-0.033389	-0.0689492	-1.33636	-1.07991	-1.17206
O75531	Barrier-to-autointegration factor	0.7304	0.8535	0.8533	-0.136439	-0.0687965	-0.0688983	-1.36911	-1.17165	-1.17192
P62917	60S ribosomal protein L8	0.6731	0.9868	0.8535	-0.17192	-0.00577086	-0.0687965	-1.48566	-1.01338	-1.17165
P47756	F-actin-capping protein subunit beta	0.7867	0.899	0.8551	-0.104191	-0.0462403	-0.0679831	-1.27113	-1.11235	-1.16945
P61026	Ras-related protein Rab-10	0.8042	0.7983	0.8553	-0.0946359	-0.0978339	-0.0678815	-1.24347	-1.25266	-1.16918
P14868	Aspartate--tRNA ligase, cytoplasmic	1.0291	1.0837	0.8554	0.0124576	0.0349091	-0.0678308	1.0291	1.0837	-1.16904
P49368	T-complex protein 1 subunit gamma	0.8892	0.9499	0.8555	-0.0510005	-0.0223221	-0.06778	-1.12461	-1.05274	-1.16891
Q14566	DNA replication licensing factor MCM6	0.8209	0.93	0.8558	-0.0857097	-0.0315171	-0.0676277	-1.21818	-1.07527	-1.1685
Q01105	Protein SET	1.0013	0.8886	0.857	0.000564216	-0.0512937	-0.0670192	1.0013	-1.12537	-1.16686
P41252	Isoleucine--tRNA ligase, cytoplasmic	0.8002	0.9215	0.8575	-0.0968015	-0.0355047	-0.0667659	-1.24969	-1.08519	-1.16618
P23381	Tryptophan--tRNA ligase, cytoplasmic	0.8437	0.9664	0.8591	-0.073812	-0.0148431	-0.0659563	-1.18526	-1.03477	-1.16401
P33316	Deoxyuridine 5'-triphosphate nucleotidohydrolase, mitochondrial	0.7939	1.146	0.8598	-0.100234	0.0591846	-0.0656026	-1.2596	1.146	-1.16306
P26583	High mobility group protein B2	0.7126	1.046	0.8604	-0.147154	0.0195317	-0.0652996	-1.40331	1.046	-1.16225
P39019	40S ribosomal protein S19	0.7322	0.941	0.8612	-0.13537	-0.0264104	-0.064896	-1.36575	-1.0627	-1.16117
Q99832	T-complex protein 1 subunit eta	0.8358	0.9515	0.8625	-0.0778976	-0.0215912	-0.0642409	-1.19646	-1.05097	-1.15942
Q9Y3U8	60S ribosomal protein L36	0.7205	0.8884	0.8631	-0.142366	-0.0513915	-0.0639389	-1.38793	-1.12562	-1.15861
Q15366	Poly(rC)-binding protein 2	0.8417	0.9987	0.8634	-0.0748427	-0.00056495	-0.063788	-1.18807	-1.0013	-1.15821
Q13838	Spliceosome RNA helicase DDX39B	0.6329	0.6957	0.8636	-0.198665	-0.157578	-0.0636874	-1.58003	-1.4374	-1.15794
P22626	Heterogeneous nuclear ribonucleoproteins A2/B1	0.7412	0.7889	0.8639	-0.130065	-0.102978	-0.0635365	-1.34916	-1.26759	-1.15754
Q9UI30	tRNA methyltransferase 112 homolog	1.2645	1.3963	0.8658	0.101919	0.144979	-0.0625824	1.2645	1.3963	-1.155
P12004	Proliferating cell nuclear antigen	0.7952	0.8976	0.8669	-0.0995236	-0.0469172	-0.062031	-1.25755	-1.11408	-1.15354
Q9Y2W1	Thyroid hormone receptor-associated protein 3	0.6108	0.8412	0.8698	-0.214101	-0.0751007	-0.0605806	-1.6372	-1.18878	-1.14969
P54577	Tyrosine--tRNA ligase, cytoplasmic	0.9939	0.9458	0.8713	-0.00265731	-0.0242007	-0.0598323	-1.00614	-1.05731	-1.14771
Q99613	Eukaryotic translation initiation factor 3 subunit C	0.699	0.8949	0.8735	-0.155523	-0.0482255	-0.0587371	-1.43062	-1.11744	-1.14482
P31948	Stress-induced-phosphoprotein 1	1.013	0.9827	0.8736	0.00560945	-0.00757904	-0.0586874	1.013	-1.0176	-1.14469
P07355	Annexin A2	1.1966	0.7773	0.8738	0.077949	-0.109411	-0.058588	1.1966	-1.2865	-1.14443
Q9HAV4	Exportin-5	0.877	1.0901	0.8738	-0.0570004	0.0374663	-0.058588	-1.14025	1.0901	-1.14443
O60783	28S ribosomal protein S14, mitochondrial	1.1055	1.3883	0.8743	0.0435587	0.142483	-0.0583395	1.1055	1.3883	-1.14377
Q08945	FACT complex subunit SSRP1	0.7509	0.881	0.8744	-0.124418	-0.0550241	-0.0582899	-1.33174	-1.13507	-1.14364
P36578	60S ribosomal protein L4	0.6645	0.8874	0.8759	-0.177505	-0.0518806	-0.0575455	-1.50489	-1.12689	-1.14168
P62273	40S ribosomal protein S29	0.7751	0.973	0.876	-0.110642	-0.0118872	-0.0574959	-1.29016	-1.02775	-1.14155
P27695	DNA-(apurinic or apyrimidinic site) lyase	0.8548	0.9439	0.8761	-0.0681355	-0.025074	-0.0574463	-1.16986	-1.05943	-1.14142
P42126	Enoyl-CoA delta isomerase 1, mitochondrial	1.4815	0.7855	0.8763	0.170702	-0.104854	-0.0573472	1.4815	-1.27307	-1.14116
P68371	Tubulin beta-4B chain	0.8183	1	0.8773	-0.0870874	0	-0.0568519	-1.22205	1	-1.13986
P61586	Transforming protein RhoA	0.9033	0.7888	0.8777	-0.044168	-0.103033	-0.0566539	-1.10705	-1.26775	-1.13934
P47914	60S ribosomal protein L29	0.7737	0.984	0.8781	-0.111427	-0.0070049	-0.056456	-1.29249	-1.01626	-1.13882
P55060	Exportin-2	0.7579	1.03	0.8791	-0.120388	0.0128372	-0.0559617	-1.31944	1.03	-1.13753
P42229	Signal transducer and activator of transcription 5A	0.7753	0.8909	0.8796	-0.11053	-0.050171	-0.0557148	-1.28982	-1.12246	-1.13688
P62888	60S ribosomal protein L30	0.7935	1.0535	0.8806	-0.100453	0.0226345	-0.0552213	-1.26024	1.0535	-1.13559
Q15046	Lysine--tRNA ligase	0.8792	1.0779	0.8821	-0.0559123	0.0325785	-0.0544822	-1.1374	1.0779	-1.13366
P37802	Transgelin-2	0.7928	0.9457	0.8824	-0.100836	-0.0242466	-0.0543345	-1.26135	-1.05742	-1.13327
P23528	Cofilin-1	0.7883	0.9753	0.8829	-0.103308	-0.0108618	-0.0540885	-1.26855	-1.02533	-1.13263
Q13263	Transcription intermediary factor 1-beta	0.8529	0.8411	0.8832	-0.0691019	-0.0751524	-0.0539409	-1.17247	-1.18892	-1.13225
P27348	14-3-3 protein theta O	0.83	1.0049	0.8836	-0.0809219	0.00212285	-0.0537443	-1.20482	1.0049	-1.13173
P61106	Ras-related protein Rab-14	1.0573	1.2309	0.8845	0.0241982	0.0902228	-0.0533022	1.0573	1.2309	-1.13058
Q969Q0	60S ribosomal protein L36a-like	0.7694	0.9869	0.8846	-0.113848	-0.00572685	-0.0532531	-1.29971	-1.01327	-1.13045
Q8NE71	ATP-binding cassette sub-family F member 1	0.8271	0.9034	0.8851	-0.082442	-0.0441199	-0.0530077	-1.20904	-1.10693	-1.12982
Q92598	Heat shock protein 105 kDa	0.8809	0.9154	0.8853	-0.0550734	-0.0383891	-0.0529095	-1.1352	-1.09242	-1.12956
P17987	T-complex protein 1 subunit alpha	0.8839	1.0324	0.8854	-0.0535969	0.013848	-0.0528605	-1.13135	1.0324	-1.12943
Q08211	ATP-dependent RNA helicase A	0.7575	0.9546	0.8864	-0.120617	-0.0201786	-0.0523703	-1.32013	-1.04756	-1.12816
P33993	DNA replication licensing factor MCM7	0.9309	0.9942	0.8877	-0.031097	-0.00252624	-0.0517338	-1.07423	-1.00583	-1.12651
P61289	Proteasome activator complex subunit 3	0.8525	1.0002	0.8879	-0.0693056	8.68502e-05	-0.0516359	-1.17302	1.0002	-1.12625
P22234	Multifunctional protein ADE2	0.8234	1.0327	0.8882	-0.0843891	0.0139742	-0.0514892	-1.21448	1.0327	-1.12587
P25788	Proteasome subunit alpha type-3	0.8708	1.1152	0.8883	-0.0600816	0.0473528	-0.0514403	-1.14837	1.1152	-1.12575
P15880	40S ribosomal protein S2	0.7643	1.0079	0.8889	-0.116736	0.00341745	-0.0511471	-1.30839	1.0079	-1.12499
P15170	Eukaryotic peptide chain release factor GTP-binding subunit ERF3A	0.8066	1.0503	0.8892	-0.0933418	0.0213134	-0.0510005	-1.23977	1.0503	-1.12461
P26038	Moesin	0.9956	1.0567	0.8897	-0.00191511	0.0239517	-0.0507564	-1.00442	1.0567	-1.12397
P28074	Proteasome subunit beta type-5	0.8923	0.8309	0.89	-0.0494891	-0.0804512	-0.05061	-1.1207	-1.20351	-1.1236
P26373	60S ribosomal protein L13	0.7959	1.0852	0.8904	-0.0991415	0.0355098	-0.0504148	-1.25644	1.0852	-1.12309
P05120	Plasminogen activator inhibitor 2	1.053	1.0031	0.8911	0.0224284	0.00134423	-0.0500736	1.053	1.0031	-1.12221
Q02878	60S ribosomal protein L6	0.7581	1.0073	0.8914	-0.120274	0.00315883	-0.0499274	-1.31909	1.0073	-1.12183
P60660	Myosin light polypeptide 6	0.9581	0.9649	0.8925	-0.0185892	-0.0155177	-0.0493918	-1.04373	-1.03638	-1.12045
P15311	Ezrin	0.9298	0.9456	0.8934	-0.0316105	-0.0242925	-0.0489541	-1.0755	-1.05753	-1.11932
P84098	60S ribosomal protein L19	0.9172	0.9978	0.8951	-0.037536	-0.0009565	-0.0481284	-1.09027	-1.0022	-1.11719
P30044	Peroxiredoxin-5, mitochondrial	0.7811	0.9256	0.8957	-0.107293	-0.0335767	-0.0478374	-1.28025	-1.08038	-1.11645
P62269	40S ribosomal protein S18	0.7748	1.0009	0.8961	-0.11081	0.000390689	-0.0476435	-1.29066	1.0009	-1.11595
P19105	Myosin regulatory light chain 12A	0.8913	0.8534	0.8961	-0.0499761	-0.0688474	-0.0476435	-1.12196	-1.17178	-1.11595
P38646	Stress-70 protein, mitochondrial	0.9858	0.9239	0.8965	-0.00621119	-0.034375	-0.0474497	-1.0144	-1.08237	-1.11545
P52888	Thimet oligopeptidase	0.8952	0.9897	0.8971	-0.0480799	-0.00449643	-0.0471591	-1.11707	-1.01041	-1.1147
P35241	Radixin	1.1994	0.9881	0.8976	0.078964	-0.0051991	-0.0469172	1.1994	-1.01204	-1.11408
P29692	Elongation factor 1-delta	0.8097	1.0605	0.8981	-0.0916759	0.0255107	-0.0466753	-1.23503	1.0605	-1.11346
P61353	60S ribosomal protein L27	0.7633	1.025	0.899	-0.117305	0.0107239	-0.0462403	-1.3101	1.025	-1.11235
Q9BUF5	Tubulin beta-6 chain	0.8645	0.7678	0.9003	-0.063235	-0.114752	-0.0456127	-1.15674	-1.30242	-1.11074
P62318	Small nuclear ribonucleoprotein Sm D3	0.8507	0.7637	0.9004	-0.0702236	-0.117077	-0.0455645	-1.1755	-1.30941	-1.11062
O43837	Isocitrate dehydrogenase [NAD] subunit beta, mitochondrial	0.8261	0.907	0.9009	-0.0829674	-0.0423927	-0.0453234	-1.21051	-1.10254	-1.11
P05198	Eukaryotic translation initiation factor 2 subunit 1	1.0583	1.1674	0.9011	0.0246088	0.0672197	-0.045227	1.0583	1.1674	-1.10975
P55809	Succinyl-CoA:3-ketoacid coenzyme A transferase 1, mitochondrial	1.3743	0.8524	0.9015	0.138082	-0.0693566	-0.0450343	1.3743	-1.17316	-1.10926
P02545	Prelamin-A/C	0.7639	0.8088	0.9018	-0.116963	-0.0921589	-0.0448898	-1.30907	-1.2364	-1.10889
Q15185	Prostaglandin E synthase 3	0.82	1.0142	0.9029	-0.0861861	0.00612361	-0.0443603	-1.21951	1.0142	-1.10754
P13639	Elongation factor 2	0.8277	1.0097	0.9036	-0.082127	0.00419236	-0.0440238	-1.20817	1.0097	-1.10668
Q8TCS8	Polyribonucleotide nucleotidyltransferase 1, mitochondrial	1.4864	0.9073	0.9045	0.172136	-0.0422491	-0.0435914	1.4864	-1.10217	-1.10558
Q14152	Eukaryotic translation initiation factor 3 subunit A	0.6633	1.0041	0.9052	-0.17829	0.00177697	-0.0432555	-1.50761	1.0041	-1.10473
P46781	40S ribosomal protein S9	0.8077	1.0466	0.9053	-0.0927499	0.0197807	-0.0432075	-1.23808	1.0466	-1.10461
Q15233	Non-POU domain-containing octamer-binding protein	0.9585	0.9385	0.9055	-0.0184079	-0.0275657	-0.0431115	-1.0433	-1.06553	-1.10436
P38919	Eukaryotic initiation factor 4A-III	0.7025	1.0516	0.906	-0.153354	0.0218506	-0.0428718	-1.42349	1.0516	-1.10375
P30085	UMP-CMP kinase	0.957	0.9175	0.907	-0.0190881	-0.0373939	-0.0423927	-1.04493	-1.08992	-1.10254
P49411	Elongation factor Tu, mitochondrial	0.9045	0.9808	0.9073	-0.0435914	-0.00841954	-0.0422491	-1.10558	-1.01958	-1.10217
P56192	Methionine--tRNA ligase, cytoplasmic	0.858	1.0279	0.9076	-0.0665127	0.0119509	-0.0421055	-1.1655	1.0279	-1.10181
P19623	Spermidine synthase	0.831	0.9991	0.9096	-0.080399	-0.000391041	-0.0411495	-1.20337	-1.0009	-1.09938
P07437	Tubulin beta chain	0.7551	1.0736	0.9096	-0.121996	0.0308425	-0.0411495	-1.32433	1.0736	-1.09938
O60841	Eukaryotic translation initiation factor 5B	0.7907	0.9739	0.911	-0.101988	-0.0114856	-0.0404816	-1.2647	-1.0268	-1.09769
P62316	Small nuclear ribonucleoprotein Sm D2	0.954	1.0651	0.911	-0.0204516	0.0273904	-0.0404816	-1.04822	1.0651	-1.09769
P53621	Coatomer subunit alpha	0.9077	0.9713	0.9115	-0.0420577	-0.0126466	-0.0402433	-1.10169	-1.02955	-1.09709
Q99873	Protein arginine N-methyltransferase 1	1.1164	1.1217	0.9122	0.0478198	0.0498767	-0.0399099	1.1164	1.1217	-1.09625
Q9BXJ9	N-alpha-acetyltransferase 15, NatA auxiliary subunit	0.8806	1	0.9141	-0.0552213	0	-0.0390063	-1.13559	1	-1.09397
O43776	Asparagine--tRNA ligase, cytoplasmic	0.8691	0.9301	0.9168	-0.0609303	-0.0314704	-0.0377254	-1.15062	-1.07515	-1.09075
O14776	Transcription elongation regulator 1	0.9912	0.8187	0.9178	-0.00383871	-0.0868752	-0.0372519	-1.00888	-1.22145	-1.08956
Q8WUM4	Programmed cell death 6-interacting protein	0.8222	0.882	0.9186	-0.0850225	-0.0545314	-0.0368736	-1.21625	-1.13379	-1.08861
P45974	Ubiquitin carboxyl-terminal hydrolase 5	0.8196	0.9433	0.9189	-0.0863981	-0.0253502	-0.0367317	-1.22011	-1.06011	-1.08826
P34932	Heat shock 70 kDa protein 4	0.8374	0.8951	0.9194	-0.077067	-0.0481284	-0.0364955	-1.19417	-1.11719	-1.08767
O43396	Thioredoxin-like protein 1	1.2773	1.5663	0.9219	0.106293	0.194875	-0.0353162	1.2773	1.5663	-1.08472
P22102	Trifunctional purine biosynthetic protein adenosine-3	0.9199	0.9694	0.9226	-0.0362594	-0.013497	-0.0349865	-1.08707	-1.03157	-1.08389
Q14974	Importin subunit beta-1	0.6605	1.0709	0.9248	-0.180127	0.0297489	-0.0339522	-1.514	1.0709	-1.08131
P07195	L-lactate dehydrogenase B chain	0.9725	1.037	0.9256	-0.0121104	0.0157788	-0.0335767	-1.02828	1.037	-1.08038
P67936	Tropomyosin alpha-4 chain	0.812	0.9593	0.9267	-0.090444	-0.0180456	-0.0330608	-1.23153	-1.04243	-1.0791
O43242	26S proteasome non-ATPase regulatory subunit 3	1.019	0.9586	0.9288	0.00817418	-0.0183626	-0.0320778	1.019	-1.04319	-1.07666
P12270	Nucleoprotein TPR	0.8813	0.9076	0.929	-0.0548762	-0.0421055	-0.0319843	-1.13469	-1.10181	-1.07643
Q01469	Fatty acid-binding protein, epidermal	0.737	0.9854	0.9298	-0.132533	-0.00638744	-0.0316105	-1.35685	-1.01482	-1.0755
Q9P2J5	Leucine--tRNA ligase, cytoplasmic	0.9106	0.9667	0.9301	-0.0406724	-0.0147083	-0.0314704	-1.09818	-1.03445	-1.07515
O00154	Cytosolic acyl coenzyme A thioester hydrolase	0.8851	1.1556	0.9332	-0.0530077	0.0628075	-0.0300253	-1.12982	1.1556	-1.07158
Q15365	Poly(rC)-binding protein 1	0.8484	1.0156	0.9333	-0.0713993	0.00672269	-0.0299787	-1.17869	1.0156	-1.07147
P07737	Profilin-1	0.8338	1.0401	0.9346	-0.0789381	0.0170751	-0.0293742	-1.19933	1.0401	-1.06998
P46977	Dolichyl-diphosphooligosaccharide--protein glycosyltransferase subunit STT3A	1.1347	0.8748	0.9353	0.0548811	-0.0580912	-0.0290491	1.1347	-1.14312	-1.06918
O14980	Exportin-1	0.9339	1.0226	0.9379	-0.0296996	0.00970579	-0.0278435	-1.07078	1.0226	-1.06621
O75915	PRA1 family protein 3	1.3995	1.136	0.938	0.145973	0.0553783	-0.0277972	1.3995	1.136	-1.0661
P50990	T-complex protein 1 subunit theta	0.921	0.9937	0.9389	-0.0357404	-0.00274471	-0.0273807	-1.08578	-1.00634	-1.06508
P13796	Plastin-2	0.955	1.0441	0.94	-0.0199966	0.0187421	-0.0268721	-1.04712	1.0441	-1.06383
Q9H0U4	Ras-related protein Rab-1B	0.9475	1.0233	0.9413	-0.0234208	0.010003	-0.0262719	-1.05541	1.0233	-1.06236
Q15459	Splicing factor 3A subunit 1	1.0214	0.8967	0.9425	0.00919585	-0.0473528	-0.0257186	1.0214	-1.1152	-1.06101
Q8TEQ6	Gem-associated protein 5	0.652	1.0087	0.9431	-0.185752	0.00376202	-0.0254423	-1.53374	1.0087	-1.06033
P62993	Growth factor receptor-bound protein 2	0.8281	1.0237	0.9449	-0.0819172	0.0101727	-0.0246142	-1.20758	1.0237	-1.05831
P11387	DNA topoisomerase 1	0.7027	1.0316	0.9454	-0.15323	0.0135113	-0.0243844	-1.42308	1.0316	-1.05775
Q06323	Proteasome activator complex subunit 1	0.7796	1.0226	0.9454	-0.108128	0.00970579	-0.0243844	-1.28271	1.0226	-1.05775
P48643	T-complex protein 1 subunit epsilon	1.0526	1.0275	0.9457	0.0222634	0.0117818	-0.0242466	1.0526	1.0275	-1.05742
Q01581	Hydroxymethylglutaryl-CoA synthase, cytoplasmic	0.9824	0.9616	0.9462	-0.00771165	-0.0170055	-0.0240171	-1.01792	-1.03993	-1.05686
P60981	Destrin	0.8743	1.0828	0.9468	-0.0583395	0.0345482	-0.0237418	-1.14377	1.0828	-1.05619
P99999	Cytochrome c	1.4929	0.9077	0.9471	0.174031	-0.0420577	-0.0236042	1.4929	-1.10169	-1.05585
Q16629	Serine/arginine-rich splicing factor 7	0.6152	0.7018	0.9471	-0.210984	-0.153787	-0.0236042	-1.62549	-1.42491	-1.05585
P49773	Histidine triad nucleotide-binding protein 1	0.928	0.9008	0.9473	-0.032452	-0.0453716	-0.0235125	-1.07759	-1.11012	-1.05563
P30153	Serine/threonine-protein phosphatase 2A 65 kDa regulatory subunit A alpha isoform	0.9263	1.0678	0.9478	-0.0332483	0.0284899	-0.0232833	-1.07956	1.0678	-1.05507
P62753	40S ribosomal protein S6	0.7916	1.116	0.9489	-0.101494	0.0476642	-0.0227796	-1.26326	1.116	-1.05385
Q06830	Peroxiredoxin-1	0.8842	0.9239	0.9506	-0.0534495	-0.034375	-0.0220022	-1.13097	-1.08237	-1.05197
P52209	6-phosphogluconate dehydrogenase, decarboxylating	0.91	0.9695	0.9517	-0.0409586	-0.0134522	-0.0214999	-1.0989	-1.03146	-1.05075
Q04637	Eukaryotic translation initiation factor 4 gamma 1	0.9558	1.1535	0.9518	-0.019633	0.0620176	-0.0214543	-1.04624	1.1535	-1.05064
P41250	Glycine--tRNA ligase	0.878	0.9727	0.952	-0.0565055	-0.0120211	-0.0213631	-1.13895	-1.02807	-1.05042
Q9UQ80	Proliferation-associated protein 2G4	0.9981	0.9985	0.952	-0.000825944	-0.000651931	-0.0213631	-1.0019	-1.0015	-1.05042
P60842	Eukaryotic initiation factor 4A-I	0.9504	0.9735	0.9524	-0.0220936	-0.011664	-0.0211806	-1.05219	-1.02722	-1.04998
P49591	Serine--tRNA ligase, cytoplasmic	0.9517	1.2133	0.9537	-0.0214999	0.0839682	-0.0205882	-1.05075	1.2133	-1.04855
P00492	Hypoxanthine-guanine phosphoribosyltransferase	0.9244	0.9741	0.9541	-0.0341401	-0.0113965	-0.0204061	-1.08178	-1.02659	-1.04811
P19367	Hexokinase-1	1.031	0.8407	0.9546	0.0132587	-0.075359	-0.0201786	1.031	-1.18948	-1.04756
P31939	Bifunctional purine biosynthesis protein PURH	0.9153	1.0772	0.9559	-0.0384365	0.0322963	-0.0195875	-1.09254	1.0772	-1.04613
Q92945	Far upstream element-binding protein 2	0.8467	1.001	0.9566	-0.0722704	0.000434077	-0.0192696	-1.18106	1.001	-1.04537
P08865	40S ribosomal protein SA	0.8486	0.9678	0.9581	-0.071297	-0.0142144	-0.0185892	-1.17841	-1.03327	-1.04373
P50395	Rab GDP dissociation inhibitor beta	1.044	1.0085	0.9592	0.0187005	0.0036759	-0.0180908	1.044	1.0085	-1.04254
P53999	Activated RNA polymerase II transcriptional coactivator p15	0.6195	1.1185	0.9594	-0.207959	0.048636	-0.0180003	-1.61421	1.1185	-1.04232
A0AVT1	Ubiquitin-like modifier-activating enzyme 6	0.8559	0.8566	0.9598	-0.067577	-0.0672219	-0.0178193	-1.16836	-1.16741	-1.04188
P16070	CD44 antigen	1.1746	0.8629	0.9613	0.06989	-0.0640395	-0.0171411	1.1746	-1.15888	-1.04026
Q15181	Inorganic pyrophosphatase	0.8769	1.0907	0.9613	-0.0570499	0.0377053	-0.0171411	-1.14038	1.0907	-1.04026
P84095	Rho-related GTP-binding protein RhoG	0.74	0.9216	0.9628	-0.130768	-0.0354575	-0.0164639	-1.35135	-1.08507	-1.03864
P62633	Cellular nucleic acid-binding protein	0.8525	0.8608	0.9636	-0.0693056	-0.0650977	-0.0161032	-1.17302	-1.16171	-1.03778
P08133	Annexin A6	1.2102	0.7599	0.9645	0.0828571	-0.119244	-0.0156978	1.2102	-1.31596	-1.03681
P55072	Transitional endoplasmic reticulum ATPase	0.975	0.9342	0.9649	-0.0109954	-0.0295601	-0.0155177	-1.02564	-1.07043	-1.03638
Q01518	Adenylyl cyclase-associated protein 1	1.1523	1.0861	0.9657	0.0615656	0.0358698	-0.0151578	1.1523	1.0861	-1.03552
P23193	Transcription elongation factor A protein 1	1.1557	1.2118	0.9684	0.0628451	0.0834309	-0.0139452	1.1557	1.2118	-1.03263
P50991	T-complex protein 1 subunit delta	0.8114	0.9759	0.969	-0.090765	-0.0105947	-0.0136762	-1.23244	-1.0247	-1.03199
P23526	Adenosylhomocysteinase	1.0158	1.0482	0.9696	0.00680821	0.0204442	-0.0134074	1.0158	1.0482	-1.03135
P84103	Serine/arginine-rich splicing factor 3	0.9009	1.0529	0.9721	-0.0453234	0.0223871	-0.0122891	-1.11	1.0529	-1.0287
Q8N163	DBIRD complex subunit KIAA1967	0.9668	1.0554	0.9729	-0.0146634	0.0234171	-0.0119318	-1.03434	1.0554	-1.02785
P62306	Small nuclear ribonucleoprotein F	1.0128	0.8549	0.973	0.00552369	-0.0680847	-0.0118872	1.0128	-1.16973	-1.02775
P42766	60S ribosomal protein L35	0.7829	0.9435	0.9741	-0.106294	-0.0252581	-0.0113965	-1.2773	-1.05988	-1.02659
P55884	Eukaryotic translation initiation factor 3 subunit B	0.8144	0.8637	0.9747	-0.0891622	-0.0636371	-0.011129	-1.2279	-1.15781	-1.02596
Q7L014	Probable ATP-dependent RNA helicase DDX46	0.8078	0.9111	0.9775	-0.0926962	-0.040434	-0.00988323	-1.23793	-1.09757	-1.02302
O60506	Heterogeneous nuclear ribonucleoprotein Q	0.8143	1.0329	0.9796	-0.0892156	0.0140583	-0.00895122	-1.22805	1.0329	-1.02082
Q13347	Eukaryotic translation initiation factor 3 subunit I	1.0333	0.9057	0.9799	0.0142264	-0.0430156	-0.00881824	1.0333	-1.10412	-1.02051
Q8NC51	Plasminogen activator inhibitor 1 RNA-binding protein	1.0102	0.9473	0.98	0.00440736	-0.0235125	-0.00877392	1.0102	-1.05563	-1.02041
P18124	60S ribosomal protein L7	0.8651	1.1663	0.9803	-0.0629337	0.0668103	-0.008641	-1.15594	1.1663	-1.0201
Q9BQE3	Tubulin alpha-1C chain	1.6486	1.0918	0.9815	0.217115	0.0381431	-0.0081097	1.6486	1.0918	-1.01885
Q16531	DNA damage-binding protein 1	1.0767	0.9452	0.9821	0.0320947	-0.0244763	-0.00784429	1.0767	-1.05798	-1.01823
O43143	Putative pre-mRNA-splicing factor ATP-dependent RNA helicase DHX15	0.624	1.0127	0.9823	-0.204815	0.00548081	-0.00775586	-1.60256	1.0127	-1.01802
P62277	40S ribosomal protein S13	0.8514	1.1018	0.983	-0.0698664	0.0421028	-0.00744648	-1.17454	1.1018	-1.01729
P31146	Coronin-1A	0.9254	1.0354	0.9858	-0.0336705	0.0151082	-0.00621119	-1.08061	1.0354	-1.0144
P33241	Lymphocyte-specific protein 1	0.7359	0.8858	0.9904	-0.133181	-0.0526643	-0.00418937	-1.35888	-1.12892	-1.00969
Q99426	Tubulin-folding cofactor B	0.6641	0.9893	0.9909	-0.177767	-0.00467199	-0.00397017	-1.5058	-1.01082	-1.00918
O43175	D-3-phosphoglycerate dehydrogenase	0.9505	1.1697	0.9912	-0.0220479	0.0680745	-0.00383871	-1.05208	1.1697	-1.00888
P22314	Ubiquitin-like modifier-activating enzyme 1	0.9644	1.0172	0.9919	-0.0157428	0.00740635	-0.00353211	-1.03691	1.0172	-1.00817
Q9UBT2	SUMO-activating enzyme subunit 2	1.6488	1.2297	0.9926	0.217168	0.0897992	-0.00322573	1.6488	1.2297	-1.00746
Q9NS69	Mitochondrial import receptor subunit TOM22 homolog	1.5152	0.8572	0.9931	0.18047	-0.0669178	-0.00300702	1.5152	-1.16659	-1.00695
P23246	Splicing factor, proline- and glutamine-rich	0.9585	0.9648	0.9933	-0.0184079	-0.0155627	-0.00291956	-1.0433	-1.03648	-1.00675
P31689	DnaJ homolog subfamily A member 1	1.0923	1.2832	0.9948	0.0383419	0.108294	-0.00226422	1.0923	1.2832	-1.00523
P05023	Sodium/potassium-transporting ATPase subunit alpha-1	1.2495	1.025	0.9948	0.0967363	0.0107239	-0.00226422	1.2495	1.025	-1.00523
Q01813	6-phosphofructokinase type C	0.7567	0.9898	0.9954	-0.121076	-0.00445255	-0.00200236	-1.32153	-1.01031	-1.00462
P11586	C-1-tetrahydrofolate synthase, cytoplasmic	1.0348	1.1076	0.9954	0.0148564	0.0443829	-0.00200236	1.0348	1.1076	-1.00462
P40227	T-complex protein 1 subunit zeta	1.0352	1.0613	0.9958	0.0150243	0.0258382	-0.00182788	1.0352	1.0613	-1.00422
Q99714	3-hydroxyacyl-CoA dehydrogenase type-2	1.0301	0.9507	0.9964	0.0128794	-0.0219565	-0.00156628	1.0301	-1.05186	-1.00361
P41091	Eukaryotic translation initiation factor 2 subunit 3	0.9196	1.0021	0.9979	-0.036401	0.000911062	-0.000912977	-1.08743	1.0021	-1.0021
Q14839	Chromodomain-helicase-DNA-binding protein 4	0.7652	1.1634	0.9985	-0.116225	0.0657291	-0.000651931	-1.30685	1.1634	-1.0015
O75153	Clustered mitochondria protein homolog	0.996	1.152	0.9988	-0.00174066	0.0614525	-0.000521466	-1.00402	1.152	-1.0012
P62258	14-3-3 protein epsilon	0.925	1.0939	0.9998	-0.0338583	0.0389776	-8.68676e-05	-1.08108	1.0939	-1.0002
Q2NL82	Pre-rRNA-processing protein TSR1 homolog	0.7999	0.9393	0.9998	-0.0969643	-0.0271957	-8.68676e-05	-1.25016	-1.06462	-1.0002
P29401	Transketolase	0.9851	0.9869	1	-0.00651968	-0.00572685	0	-1.01513	-1.01327	1
P18669	Phosphoglycerate mutase 1	0.884	1.0161	1.0001	-0.0535477	0.00693645	4.34273e-05	-1.13122	1.0161	1.0001
P62158	Calmodulin	1.0974	1.0552	1.0002	0.040365	0.0233348	8.68502e-05	1.0974	1.0552	1.0002
P55786	Puromycin-sensitive aminopeptidase	0.8025	1.0571	1.0002	-0.095555	0.0241161	8.68502e-05	-1.24611	1.0571	1.0002
P26640	Valine--tRNA ligase	1.004	1.1196	1.0012	0.00173371	0.0490629	0.000520841	1.004	1.1196	1.0012
P30048	Thioredoxin-dependent peroxide reductase, mitochondrial	1.495	0.8107	1.0018	0.174641	-0.0911398	0.000781027	1.495	-1.2335	1.0018
P14618	Pyruvate kinase isozymes M1/M2	0.9889	1.1108	1.0023	-0.00484762	0.0456359	0.00099773	-1.01122	1.1108	1.0023
P35606	Coatomer subunit beta'	1.0655	1.0214	1.003	0.0275535	0.00919585	0.00130093	1.0655	1.0214	1.003
Q13310	Polyadenylate-binding protein 4	0.8122	1.4198	1.0048	-0.090337	0.152227	0.00207963	-1.23122	1.4198	1.0048
Q6NVY1	3-hydroxyisobutyryl-CoA hydrolase, mitochondrial	1.3237	0.826	1.0065	0.12179	-0.08302	0.00281378	1.3237	-1.21065	1.0065
Q92900	Regulator of nonsense transcripts 1	1.0612	1.1684	1.0072	0.0257972	0.0675915	0.00311572	1.0612	1.1684	1.0072
P33992	DNA replication licensing factor MCM5	1.215	1.0838	1.0122	0.0845763	0.0349491	0.00526633	1.215	1.0838	1.0122
P61978	Heterogeneous nuclear ribonucleoprotein K	0.9036	1.0573	1.0122	-0.0440238	0.0241982	0.00526633	-1.10668	1.0573	1.0122
Q9Y490	Talin-1	0.9166	1.193	1.0133	-0.0378201	0.0766404	0.00573804	-1.09099	1.193	1.0133
Q96QK1	Vacuolar protein sorting-associated protein 35	0.7661	0.9455	1.0145	-0.115715	-0.0243385	0.00625205	-1.30531	-1.05764	1.0145
P55209	Nucleosome assembly protein 1-like	0.9063	1.0367	1.0157	-0.042728	0.0156531	0.00676545	-1.10339	1.0367	1.0157
P00505	Aspartate aminotransferase, mitochondrial	1.8225	0.7872	1.0158	0.260668	-0.103915	0.00680821	1.8225	-1.27033	1.0158
P34897	Serine hydroxymethyltransferase, mitochondrial	1.1986	0.868	1.0197	0.0786743	-0.0614803	0.00847242	1.1986	-1.15207	1.0197
P12268	Inosine-5'-monophosphate dehydrogenase 2	0.9625	1.4071	1.0208	-0.0165993	0.148325	0.00894066	-1.03896	1.4071	1.0208
P61769	Beta-2-microglobulin	1.3695	0.8405	1.0223	0.136562	-0.0754623	0.00957836	1.3695	-1.18977	1.0223
P49327	Fatty acid synthase	0.8427	1.3534	1.0231	-0.074327	0.131426	0.00991808	-1.18666	1.3534	1.0231
P78344	Eukaryotic translation initiation factor 4 gamma 2	0.9754	1.109	1.0238	-0.0108172	0.0449315	0.0102151	-1.02522	1.109	1.0238
Q07020	60S ribosomal protein L18	0.8635	1.1215	1.0239	-0.0637377	0.0497993	0.0102575	-1.15808	1.1215	1.0239
P54578	Ubiquitin carboxyl-terminal hydrolase 14	0.9965	1.0953	1.0244	-0.0015227	0.0395331	0.0104696	-1.00351	1.0953	1.0244
O75390	Citrate synthase, mitochondrial	1.2511	0.88	1.0254	0.097292	-0.0555173	0.0108933	1.2511	-1.13636	1.0254
P53618	Coatomer subunit beta	0.8928	1.0673	1.0258	-0.0492458	0.0282865	0.0110627	-1.12007	1.0673	1.0258
P13693	Translationally-controlled tumor protein	0.9485	1.1733	1.0261	-0.0229627	0.0694091	0.0111897	-1.0543	1.1733	1.0261
P43243	Matrin-3	0.7234	0.8403	1.0265	-0.140621	-0.0755656	0.011359	-1.38236	-1.19005	1.0265
Q01130	Serine/arginine-rich splicing factor 2	1.0036	1.261	1.0265	0.00156065	0.100715	0.011359	1.0036	1.261	1.0265
Q96C86	m7GpppX diphosphatase	0.836	0.7779	1.0304	-0.0777937	-0.109076	0.0130059	-1.19617	-1.28551	1.0304
P11216	Glycogen phosphorylase, brain form	0.7464	0.9918	1.0306	-0.127028	-0.0035759	0.0130901	-1.33976	-1.00827	1.0306
P07900	Heat shock protein HSP 90-alpha	1.0291	1.0466	1.0321	0.0124576	0.0197807	0.0137218	1.0291	1.0466	1.0321
Q16822	Phosphoenolpyruvate carboxykinase [GTP], mitochondrial	1.1947	1.0228	1.0335	0.0772589	0.00979072	0.0143105	1.1947	1.0228	1.0335
P50995	Annexin A11	1.0216	0.7196	1.0354	0.00928088	-0.142909	0.0151082	1.0216	-1.38966	1.0354
P19971	Thymidine phosphorylase	1.0193	1.136	1.0354	0.00830202	0.0553783	0.0151082	1.0193	1.136	1.0354
P05141	ADP/ATP translocase 2	1.5273	0.8626	1.0367	0.183924	-0.0641905	0.0156531	1.5273	-1.15929	1.0367
Q9BVK6	Transmembrane emp24 domain-containing protein 9	1.3639	0.85	1.0372	0.134783	-0.0705811	0.0158625	1.3639	-1.17647	1.0372
Q99497	Protein DJ-1	0.8382	1.1188	1.0393	-0.0766523	0.0487525	0.0167409	-1.19303	1.1188	1.0393
P12956	X-ray repair cross-complementing protein 6	0.9688	0.9294	1.0399	-0.0137659	-0.0317973	0.0169916	-1.0322	-1.07596	1.0399
P26358	DNA (cytosine-5)-methyltransferase 1	0.7533	1.3266	1.0414	-0.123032	0.12274	0.0176176	-1.32749	1.3266	1.0414
Q13200	26S proteasome non-ATPase regulatory subunit 2	1.0044	1.0701	1.0429	0.0019067	0.0294244	0.0182427	1.0044	1.0701	1.0429
P08574	Cytochrome c1, heme protein, mitochondrial	1.2338	0.9025	1.0429	0.0912448	-0.0445528	0.0182427	1.2338	-1.10803	1.0429
P00338	L-lactate dehydrogenase A chain	0.9612	1.1507	1.043	-0.0171862	0.0609621	0.0182843	-1.04037	1.1507	1.043
Q09028	Histone-binding protein RBBP4	1.0829	1.0385	1.0439	0.0345884	0.0164065	0.0186589	1.0829	1.0385	1.0439
O75533	Splicing factor 3B subunit 1	1.0542	1.0671	1.0443	0.022923	0.0282051	0.0188253	1.0542	1.0671	1.0443
P62826	GTP-binding nuclear protein Ran	0.9418	1.138	1.0446	-0.0260413	0.0561423	0.01895	-1.0618	1.138	1.0446
P52565	Rho GDP-dissociation inhibitor 1	0.9178	1.128	1.0453	-0.0372519	0.0523091	0.019241	-1.08956	1.128	1.0453
O60763	General vesicular transport factor p115	0.9724	0.926	1.0454	-0.012155	-0.033389	0.0192825	-1.02838	-1.07991	1.0454
P51148	Ras-related protein Rab-5C	1.1615	1.53	1.0457	0.0650192	0.184691	0.0194071	1.1615	1.53	1.0457
P14324	Farnesyl pyrophosphate synthase	1.0298	1.1021	1.0466	0.0127529	0.042221	0.0197807	1.0298	1.1021	1.0466
Q15437	Protein transport protein Sec23B	1.0323	1.1599	1.0468	0.0138059	0.0644205	0.0198637	1.0323	1.1599	1.0468
P61088	Ubiquitin-conjugating enzyme E2 N	0.8544	1.1556	1.0468	-0.0683388	0.0628075	0.0198637	-1.17041	1.1556	1.0468
P40925	Malate dehydrogenase, cytoplasmic	0.9234	1.0468	1.0485	-0.0346101	0.0198637	0.0205684	-1.08295	1.0468	1.0485
P10809	60 kDa heat shock protein, mitochondrial	1.8814	0.9016	1.0488	0.274481	-0.0449861	0.0206927	1.8814	-1.10914	1.0488
P35613	Basigin	1.5177	0.8894	1.0488	0.181186	-0.0509029	0.0206927	1.5177	-1.12435	1.0488
P38117	Electron transfer flavoprotein subunit beta	1.1315	1.2477	1.0505	0.0536546	0.0961102	0.0213961	1.1315	1.2477	1.0505
Q96AE4	Far upstream element-binding protein 1	1.0341	1.1099	1.0506	0.0145625	0.0452839	0.0214374	1.0341	1.1099	1.0506
P11413	Glucose-6-phosphate 1-dehydrogenase	1.0684	0.9728	1.0539	0.0287339	-0.0119764	0.0227994	1.0684	-1.02796	1.0539
P10599	Thioredoxin	0.9698	0.7737	1.0543	-0.0133178	-0.111427	0.0229642	-1.03114	-1.29249	1.0543
P26639	Threonine--tRNA ligase, cytoplasmic	1.0262	1.2326	1.0549	0.011232	0.0908222	0.0232113	1.0262	1.2326	1.0549
P31930	Cytochrome b-c1 complex subunit 1, mitochondrial	1.7543	0.7013	1.0554	0.244104	-0.154096	0.0234171	1.7543	-1.42592	1.0554
P13489	Ribonuclease inhibitor	0.9048	0.969	1.057	-0.0434474	-0.0136762	0.024075	-1.10522	-1.03199	1.057
O15067	Phosphoribosylformylglycinamidine synthase	0.9659	1.1894	1.0573	-0.0150678	0.0753279	0.0241982	-1.0353	1.1894	1.0573
Q6P2Q9	Pre-mRNA-processing-splicing factor 8	0.7527	0.928	1.0577	-0.123378	-0.032452	0.0243625	-1.32855	-1.07759	1.0577
O75083	WD repeat-containing protein 1	1.5207	0.9943	1.0601	0.182044	-0.00248256	0.0253468	1.5207	-1.00573	1.0601
Q14240	Eukaryotic initiation factor 4A-II	1.2272	1.3315	1.0603	0.0889153	0.124341	0.0254288	1.2272	1.3315	1.0603
P20618	Proteasome subunit beta type-1	1.1776	1.0913	1.0609	0.0709978	0.0379442	0.0256744	1.1776	1.0913	1.0609
Q9Y277	Voltage-dependent anion-selective channel protein 3	1.3926	0.7968	1.0616	0.143826	-0.0986507	0.0259609	1.3926	-1.25502	1.0616
Q9NY33	Dipeptidyl peptidase 3	0.9861	1.0874	1.0627	-0.00607904	0.0363893	0.0264107	-1.0141	1.0874	1.0627
P43366	Melanoma-associated antigen B1	0.9172	0.8963	1.0662	-0.037536	-0.0475466	0.0278387	-1.09027	-1.1157	1.0662
P23284	Peptidyl-prolyl cis-trans isomerase B	1.7102	0.9797	1.0667	0.233047	-0.00890689	0.0280423	1.7102	-1.02072	1.0667
P30455	HLA class I histocompatibility antigen, A-36 alpha chain	1.3975	0.9356	1.067	0.145352	-0.0289098	0.0281644	1.3975	-1.06883	1.067
P08758	Annexin A5	1.2197	1.0257	1.0673	0.086253	0.0110204	0.0282865	1.2197	1.0257	1.0673
P09651	Heterogeneous nuclear ribonucleoprotein A1	0.8047	0.9538	1.0676	-0.094366	-0.0205427	0.0284086	-1.2427	-1.04844	1.0676
P25786	Proteasome subunit alpha type-1	1.0665	1.2605	1.0689	0.0279609	0.100543	0.0289371	1.0665	1.2605	1.0689
P49257	Protein ERGIC-53	1.9698	1.0343	1.069	0.294422	0.0146465	0.0289777	1.9698	1.0343	1.069
Q9NQR4	Omega-amidase NIT2	1.0918	1.0363	1.0696	0.0381431	0.0154855	0.0292214	1.0918	1.0363	1.0696
P98179	Putative RNA-binding protein 3	0.8216	1.1082	1.0696	-0.0853396	0.0446181	0.0292214	-1.21714	1.1082	1.0696
P46783	40S ribosomal protein S10	0.8887	1.1748	1.0703	-0.0512448	0.0699639	0.0295055	-1.12524	1.1748	1.0703
O43707	Alpha-actinin-4	1.1804	0.7905	1.0737	0.0720292	-0.102098	0.030883	1.1804	-1.26502	1.0737
P40222	Alpha-taxilin	1.2043	1.6107	1.0757	0.0807347	0.207015	0.0316912	1.2043	1.6107	1.0757
P08754	Guanine nucleotide-binding protein G(k) subunit alpha	0.941	1.0694	1.0805	-0.0264104	0.0291402	0.0336248	-1.0627	1.0694	1.0805
Q9UIQ6	Leucyl-cystinyl aminopeptidase	1.4704	0.9173	1.0812	0.167435	-0.0374886	0.033906	1.4704	-1.09016	1.0812
Q12931	Heat shock protein 75 kDa, mitochondrial	1.6325	1.0145	1.0815	0.212853	0.00625205	0.0340265	1.6325	1.0145	1.0815
O00299	Chloride intracellular channel protein 1	0.9321	1.175	1.082	-0.0305375	0.0700379	0.0342273	-1.07285	1.175	1.082
Q14108	Lysosome membrane protein 2	1.8089	0.9623	1.0832	0.257415	-0.0166895	0.0347087	1.8089	-1.03918	1.0832
Q96FW1	Ubiquitin thioesterase OTUB1	1.0523	1.273	1.0837	0.0221396	0.104828	0.0349091	1.0523	1.273	1.0837
P62750	60S ribosomal protein L23a	1.0751	1.1453	1.0839	0.0314489	0.0589193	0.0349892	1.0751	1.1453	1.0839
O60493	Sorting nexin-3	0.9705	1.0627	1.0851	-0.0130045	0.0264107	0.0354698	-1.0304	1.0627	1.0851
P62310	U6 snRNA-associated Sm-like protein LSm3	1.1681	1.0416	1.087	0.06748	0.017701	0.0362295	1.1681	1.0416	1.087
Q9H3K6	BolA-like protein 2	1.0384	1.1767	1.0906	0.0163647	0.0706658	0.0376655	1.0384	1.1767	1.0906
P28070	Proteasome subunit beta type-4	1.4203	1.1578	1.0912	0.15238	0.0636335	0.0379044	1.4203	1.1578	1.0912
P07237	Protein disulfide-isomerase	1.5642	0.8729	1.0927	0.194292	-0.0590355	0.0385009	1.5642	-1.14561	1.0927
P62861	40S ribosomal protein S30	0.8566	1.1454	1.0928	-0.0672219	0.0589572	0.0385407	-1.16741	1.1454	1.0928
Q13162	Peroxiredoxin-4	1.7644	0.9575	1.0934	0.246597	-0.0188612	0.0387791	1.7644	-1.04439	1.0934
Q9UMS4	Pre-mRNA-processing factor 19	0.9068	0.9705	1.0941	-0.0424885	-0.0130045	0.039057	-1.10278	-1.0304	1.0941
P25787	Proteasome subunit alpha type-2	1.1661	1.0594	1.0941	0.0667358	0.02506	0.039057	1.1661	1.0594	1.0941
P08238	Heat shock protein HSP 90-beta	1.0641	0.9823	1.0959	0.0269824	-0.00775586	0.0397709	1.0641	-1.01802	1.0959
P30405	Peptidyl-prolyl cis-trans isomerase F, mitochondrial	1.3791	0.887	1.0965	0.139596	-0.0520764	0.0400086	1.3791	-1.1274	1.0965
P60900	Proteasome subunit alpha type-6	1.0606	0.9884	1.098	0.0255516	-0.00506726	0.0406023	1.0606	-1.01174	1.098
P62424	60S ribosomal protein L7a	0.9427	1.2323	1.0983	-0.0256265	0.0907164	0.040721	-1.06078	1.2323	1.0983
Q14166	Tubulin--tyrosine ligase-like protein 12	0.7768	1.1241	1.0983	-0.109691	0.0508049	0.040721	-1.28733	1.1241	1.0983
P23588	Eukaryotic translation initiation factor 4B	1.2642	1.3101	1.0994	0.101816	0.117304	0.0411557	1.2642	1.3101	1.0994
P51858	Hepatoma-derived growth factor	1.2005	1.0529	1.0996	0.0793622	0.0223871	0.0412347	1.2005	1.0529	1.0996
Q9Y678	Coatomer subunit gamma-1	1.1351	1.1037	1.1001	0.0550341	0.042851	0.0414322	1.1351	1.1037	1.1001
Q00341	Vigilin	0.9101	1.0007	1.1002	-0.0409109	0.0003039	0.0414716	-1.09878	1.0007	1.1002
P49720	Proteasome subunit beta type-3	1.1698	1.166	1.1007	0.0681116	0.0666986	0.041669	1.1698	1.166	1.1007
Q13126	S-methyl-5'-thioadenosine phosphorylase	1.0792	1.0096	1.1026	0.0331019	0.00414934	0.042418	1.0792	1.0096	1.1026
Q9H9B4	Sideroflexin-1	1.386	1.15	1.1053	0.141763	0.0606978	0.0434802	1.386	1.15	1.1053
P24539	ATP synthase subunit b, mitochondrial	1.543	0.7939	1.1069	0.188366	-0.100234	0.0441084	1.543	-1.2596	1.1069
O14818	Proteasome subunit alpha type-7	1.0704	0.9784	1.1072	0.0295461	-0.00948356	0.0442261	1.0704	-1.02208	1.1072
O95433	Activator of 90 kDa heat shock protein ATPase homolog 1	0.9582	1.3334	1.1091	-0.0185438	0.12496	0.0449707	-1.04362	1.3334	1.1091
P43686	26S protease regulatory subunit 6B	0.9743	0.9916	1.1094	-0.0113073	-0.00366348	0.0450882	-1.02638	-1.00847	1.1094
P21796	Voltage-dependent anion-selective channel protein 1	1.8871	0.9228	1.1138	0.275795	-0.0348924	0.0468072	1.8871	-1.08366	1.1138
P04844	Dolichyl-diphosphooligosaccharide--protein glycosyltransferase subunit 2	1.5888	0.8657	1.1195	0.201069	-0.0626326	0.0490241	1.5888	-1.15513	1.1195
P62937	Peptidyl-prolyl cis-trans isomerase A	0.9764	1.0991	1.12	-0.0103722	0.0410372	0.049218	-1.02417	1.0991	1.12
Q13435	Splicing factor 3B subunit 2	1.0077	1.0479	1.1205	0.00333126	0.0203198	0.0494119	1.0077	1.0479	1.1205
P26368	Splicing factor U2AF 65 kDa subunit	0.9341	0.8616	1.1209	-0.0296066	-0.0646943	0.0495669	-1.07055	-1.16063	1.1209
Q9NZL9	Methionine adenosyltransferase 2 subunit beta	1	0.9869	1.1229	0	-0.00572685	0.0503411	1	-1.01327	1.1229
O95861	3'(2'),5'-bisphosphate nucleotidase 1	0.6295	0.5589	1.1231	-0.201004	-0.252666	0.0504184	-1.58856	-1.78923	1.1231
P23368	NAD-dependent malic enzyme, mitochondrial	1.7786	0.9182	1.1236	0.250078	-0.0370627	0.0506117	1.7786	-1.08909	1.1236
Q12907	Vesicular integral-membrane protein VIP36	1.5866	0.9507	1.1246	0.200467	-0.0219565	0.0509981	1.5866	-1.05186	1.1246
Q99460	26S proteasome non-ATPase regulatory subunit 1	0.8481	0.9686	1.1247	-0.0715529	-0.0138555	0.0510367	-1.17911	-1.03242	1.1247
P39656	Dolichyl-diphosphooligosaccharide--protein glycosyltransferase 48 kDa subunit	1.5736	0.8658	1.126	0.196894	-0.0625824	0.0515384	1.5736	-1.155	1.126
P49915	GMP synthase [glutamine-hydrolyzing]	1.1168	1.365	1.1277	0.0479754	0.135133	0.0521936	1.1168	1.365	1.1277
P17812	CTP synthase 1	1.3759	1.3226	1.1284	0.138587	0.121429	0.0524631	1.3759	1.3226	1.1284
Q15306	Interferon regulatory factor 4	1.0993	0.9336	1.1287	0.0411162	-0.0298392	0.0525785	1.0993	-1.07112	1.1287
P25705	ATP synthase subunit alpha, mitochondrial	1.6448	0.8656	1.1308	0.216113	-0.0626828	0.0533858	1.6448	-1.15527	1.1308
Q9Y6N5	Sulfide:quinone oxidoreductase, mitochondrial	1.9702	0.9963	1.1314	0.29451	-0.00160987	0.0536162	1.9702	-1.00371	1.1314
P54727	UV excision repair protein RAD23 homolog B	1.1598	1.1504	1.1319	0.0643831	0.0608489	0.0538081	1.1598	1.1504	1.1319
Q12906	Interleukin enhancer-binding factor 3	0.8658	1.0089	1.137	-0.0625824	0.00384812	0.0557605	-1.155	1.0089	1.137
Q9Y5B9	FACT complex subunit SPT16	0.9127	1.1765	1.1395	-0.0396719	0.0705919	0.0567143	-1.09565	1.1765	1.1395
Q96IX5	Up-regulated during skeletal muscle growth protein 5	1.854	0.9293	1.1401	0.26811	-0.0318441	0.0569429	1.854	-1.07608	1.1401
P17174	Aspartate aminotransferase, cytoplasmic	0.8572	1.1573	1.1403	-0.0669178	0.063446	0.0570191	-1.16659	1.1573	1.1403
P21912	Succinate dehydrogenase [ubiquinone] iron-sulfur subunit, mitochondrial	1.4124	1.1662	1.1434	0.149958	0.066773	0.0581982	1.4124	1.1662	1.1434
P00441	Superoxide dismutase [Cu-Zn]	1.0601	1.1105	1.1439	0.0253468	0.0455186	0.0583881	1.0601	1.1105	1.1439
O60869	Endothelial differentiation-related factor 1	1.3639	1.3638	1.1442	0.134783	0.134751	0.0585019	1.3639	1.3638	1.1442
Q9Y285	Phenylalanine--tRNA ligase alpha subunit	0.8885	1.0264	1.1479	-0.0513426	0.0113166	0.0599041	-1.12549	1.0264	1.1479
Q99798	Aconitate hydratase, mitochondrial	1.089	1.0631	1.1498	0.0370279	0.0265741	0.0606223	1.089	1.0631	1.1498
P11908	Ribose-phosphate pyrophosphokinase 2	1.082	1.2053	1.151	0.0342273	0.0810952	0.0610753	1.082	1.2053	1.151
P06576	ATP synthase subunit beta, mitochondrial	1.6054	0.8694	1.1514	0.205583	-0.0607804	0.0612262	1.6054	-1.15022	1.1514
P04075	Fructose-bisphosphate aldolase A	1.0501	1.1191	1.1534	0.0212307	0.0488689	0.0619799	1.0501	1.1191	1.1534
P31040	Succinate dehydrogenase [ubiquinone] flavoprotein subunit, mitochondrial	1.4333	0.9818	1.1538	0.156337	-0.00797697	0.0621305	1.4333	-1.01854	1.1538
P63261	Actin, cytoplasmic 2	1.0367	1.1089	1.1575	0.0156531	0.0448924	0.063521	1.0367	1.1089	1.1575
P49961	Ectonucleoside triphosphate diphosphohydrolase 1	1.778	0.9104	1.1607	0.249932	-0.0407678	0.06472	1.778	-1.09842	1.1607
Q07960	Rho GTPase-activating protein 1	1.2236	1.2145	1.1648	0.0876395	0.0843975	0.0662514	1.2236	1.2145	1.1648
P14174	Macrophage migration inhibitory factor	0.9887	1.1782	1.17	-0.00493547	0.071219	0.0681859	-1.01143	1.1782	1.17
P09622	Dihydrolipoyl dehydrogenase, mitochondrial	1.7891	1.1476	1.1701	0.252635	0.0597905	0.068223	1.7891	1.1476	1.1701
P62879	Guanine nucleotide-binding protein G(I)/G(S)/G(T) subunit beta-2	1.1555	0.7642	1.1709	0.0627699	-0.116793	0.0685198	1.1555	-1.30856	1.1709
P22695	Cytochrome b-c1 complex subunit 2, mitochondrial	2.0164	0.8389	1.1719	0.304577	-0.0762898	0.0688906	2.0164	-1.19204	1.1719
Q9Y4L1	Hypoxia up-regulated protein 1	1.7557	0.7606	1.173	0.24445	-0.118844	0.069298	1.7557	-1.31475	1.173
P29144	Tripeptidyl-peptidase 2	0.6545	0.9993	1.1752	-0.18409	-0.000304113	0.0701118	-1.52788	-1.0007	1.1752
P51571	Translocon-associated protein subunit delta	1.936	0.8782	1.1774	0.286905	-0.0564066	0.070924	1.936	-1.13869	1.1774
P49721	Proteasome subunit beta type-2	1.1412	1.1685	1.179	0.0573618	0.0676287	0.0715138	1.1412	1.1685	1.179
P09211	Glutathione S-transferase P	1.1729	1.1087	1.1798	0.069261	0.044814	0.0718084	1.1729	1.1087	1.1798
Q9UQE7	Structural maintenance of chromosomes protein 3	1.1408	0.8593	1.1822	0.0572095	-0.0658552	0.072691	1.1408	-1.16374	1.1822
P04843	Dolichyl-diphosphooligosaccharide--protein glycosyltransferase subunit 1	1.9499	0.9879	1.1848	0.290012	-0.00528701	0.073645	1.9499	-1.01225	1.1848
P56537	Eukaryotic translation initiation factor 6	1.0563	1.4774	1.1849	0.0237873	0.169498	0.0736817	1.0563	1.4774	1.1849
P61981	14-3-3 protein gamma	1.082	1.2619	1.1852	0.0342273	0.101025	0.0737916	1.082	1.2619	1.1852
P14314	Glucosidase 2 subunit beta	1.958	0.9465	1.1876	0.291813	-0.0238794	0.0746702	1.958	-1.05652	1.1876
P24752	Acetyl-CoA acetyltransferase, mitochondrial	1.2816	1.0316	1.1923	0.107752	0.0135113	0.0763855	1.2816	1.0316	1.1923
P78417	Glutathione S-transferase omega-1	1.2273	1.5202	1.1924	0.0889507	0.181901	0.076422	1.2273	1.5202	1.1924
O43809	Cleavage and polyadenylation specificity factor subunit 5	1.0535	1.3143	1.1995	0.0226345	0.118695	0.0790003	1.0535	1.3143	1.1995
P05362	Intercellular adhesion molecule 1	1.2975	0.9674	1.1996	0.113107	-0.0143939	0.0790365	1.2975	-1.0337	1.1996
Q00325	Phosphate carrier protein, mitochondrial	1.8818	1.2864	1.1998	0.274573	0.109376	0.0791089	1.8818	1.2864	1.1998
P30481	HLA class I histocompatibility antigen, B-44 alpha chain	1.5065	1.0074	1.2012	0.177969	0.00320195	0.0796153	1.5065	1.0074	1.2012
P17980	26S protease regulatory subunit 6A	0.6649	1.2051	1.2044	-0.177244	0.0810231	0.0807707	-1.50399	1.2051	1.2044
P30086	Phosphatidylethanolamine-binding protein 1	1.1869	1.2081	1.21	0.0744141	0.0821029	0.0827854	1.1869	1.2081	1.21
O00487	26S proteasome non-ATPase regulatory subunit 14	0.6314	0.8635	1.2123	-0.199695	-0.0637377	0.0836101	-1.58378	-1.15808	1.2123
P54819	Adenylate kinase 2, mitochondrial	1.7549	1.1075	1.2134	0.244252	0.0443437	0.084004	1.7549	1.1075	1.2134
P15531	Nucleoside diphosphate kinase A	1.1507	1.3217	1.2143	0.0609621	0.121133	0.084326	1.1507	1.3217	1.2143
O95202	LETM1 and EF-hand domain-containing protein 1, mitochondrial	1.8683	0.8356	1.2167	0.271447	-0.0780016	0.0851835	1.8683	-1.19674	1.2167
P63167	Dynein light chain 1, cytoplasmic	1.0518	1.1781	1.2178	0.0219332	0.0711822	0.085576	1.0518	1.1781	1.2178
P00367	Glutamate dehydrogenase 1, mitochondrial	2.1286	0.9911	1.2222	0.328094	-0.00388252	0.0871423	2.1286	-1.00898	1.2222
Q15056	Eukaryotic translation initiation factor 4H	1	1.2593	1.2234	0	0.100129	0.0875685	1	1.2593	1.2234
Q16836	Hydroxyacyl-coenzyme A dehydrogenase, mitochondrial	1.4389	1.2128	1.2282	0.158031	0.0837892	0.0892691	1.4389	1.2128	1.2282
Q15758	Neutral amino acid transporter B(0)	1.1278	0.8778	1.229	0.0522321	-0.0566044	0.0895519	1.1278	-1.13921	1.229
P62263	40S ribosomal protein S14	1.1541	1.4274	1.2307	0.0622434	0.154546	0.0901522	1.1541	1.4274	1.2307
Q10567	AP-1 complex subunit beta-1	1.3906	1.2213	1.2341	0.143202	0.0868224	0.0913504	1.3906	1.2213	1.2341
P24666	Low molecular weight phosphotyrosine protein phosphatase	1.0857	1.3043	1.2355	0.0357098	0.115377	0.0918427	1.0857	1.3043	1.2355
P60866	40S ribosomal protein S20	0.9924	1.2321	1.2359	-0.00331324	0.090646	0.0919833	-1.00766	1.2321	1.2359
P31943	Heterogeneous nuclear ribonucleoprotein H	1.3126	1.3172	1.2365	0.118132	0.119652	0.0921941	1.3126	1.3172	1.2365
P53396	ATP-citrate synthase	1.2149	1.2207	1.2382	0.0845405	0.0866089	0.0927908	1.2149	1.2207	1.2382
Q9NTK5	Obg-like ATPase 1	1.4815	1.117	1.245	0.170702	0.0480532	0.0951694	1.4815	1.117	1.245
P04792	Heat shock protein beta-1	1.0982	1.1997	1.2462	0.0406814	0.0790727	0.0955877	1.0982	1.1997	1.2462
P30041	Peroxiredoxin-6	1.0141	1.442	1.247	0.00608078	0.158965	0.0958665	1.0141	1.442	1.247
Q15785	Mitochondrial import receptor subunit TOM34	1.0072	1.1312	1.248	0.00311572	0.0535394	0.0962146	1.0072	1.1312	1.248
P20073	Annexin A7	1.6501	0.9091	1.2483	0.21751	-0.0413883	0.096319	1.6501	-1.09999	1.2483
Q15084	Protein disulfide-isomerase A6	1.9807	0.9875	1.2525	0.296819	-0.0054629	0.0977777	1.9807	-1.01266	1.2525
Q9BRA2	Thioredoxin domain-containing protein 17	1.151	1.3473	1.2531	0.0610753	0.129464	0.0979857	1.151	1.3473	1.2531
P49588	Alanine--tRNA ligase, cytoplasmic	1.1757	1.2102	1.2562	0.0702965	0.0828571	0.0990588	1.1757	1.2102	1.2562
P08195	4F2 cell-surface antigen heavy chain	1.7829	0.9869	1.2575	0.251127	-0.00572685	0.099508	1.7829	-1.01327	1.2575
P14625	Endoplasmin	1.9533	0.9414	1.2577	0.290769	-0.0262258	0.0995771	1.9533	-1.06225	1.2577
P62854	40S ribosomal protein S26	1.0593	1.5299	1.2608	0.025019	0.184663	0.100646	1.0593	1.5299	1.2608
P52597	Heterogeneous nuclear ribonucleoprotein F	1.1492	1.3726	1.2633	0.0603956	0.137544	0.101506	1.1492	1.3726	1.2633
Q06210	Glutamine--fructose-6-phosphate aminotransferase [isomerizing] 1	1.3158	1.3705	1.2675	0.11919	0.136879	0.102948	1.3158	1.3705	1.2675
Q9Y2Z0	Suppressor of G2 allele of SKP1 homolog	1.2613	1.3415	1.2689	0.100818	0.127591	0.103427	1.2613	1.3415	1.2689
Q92841	Probable ATP-dependent RNA helicase DDX17	1.1328	1.0208	1.2722	0.0541532	0.00894066	0.104555	1.1328	1.0208	1.2722
Q9UKK9	ADP-sugar pyrophosphatase	1.0666	1.2024	1.2724	0.0280016	0.080049	0.104624	1.0666	1.2024	1.2724
Q00059	Transcription factor A, mitochondrial	1.6165	1.096	1.2729	0.208576	0.0398106	0.104794	1.6165	1.096	1.2729
P40926	Malate dehydrogenase, mitochondrial	2.0998	1.0458	1.2748	0.322178	0.0194486	0.105442	2.0998	1.0458	1.2748
Q9Y613	FH1/FH2 domain-containing protein 1	1.1137	1.3871	1.2755	0.0467682	0.142108	0.10568	1.1137	1.3871	1.2755
Q8NBS9	Thioredoxin domain-containing protein 5	2.1258	0.9764	1.2799	0.327522	-0.0103722	0.107176	2.1258	-1.02417	1.2799
P30101	Protein disulfide-isomerase A3	2.1069	0.9949	1.284	0.323644	-0.00222057	0.108565	2.1069	-1.00513	1.284
P12235	ADP/ATP translocase 1	1.3	0.9535	1.2843	0.113943	-0.0206793	0.108666	1.3	-1.04877	1.2843
P61604	10 kDa heat shock protein, mitochondrial	1.9952	1.0033	1.2881	0.299986	0.00143081	0.10995	1.9952	1.0033	1.2881
Q6ZRV2	Protein FAM83H	1.1988	1.3572	1.2882	0.0787467	0.132644	0.109983	1.1988	1.3572	1.2882
P41567	Eukaryotic translation initiation factor 1	1.1292	1.3928	1.2921	0.0527709	0.143889	0.111296	1.1292	1.3928	1.2921
Q14165	Malectin	1.7085	0.925	1.3006	0.232615	-0.0338583	0.114144	1.7085	-1.08108	1.3006
Q02978	Mitochondrial 2-oxoglutarate/malate carrier protein	1.8561	0.9645	1.3015	0.268601	-0.0156978	0.114444	1.8561	-1.03681	1.3015
P08243	Asparagine synthetase [glutamine-hydrolyzing]	1.1908	1.1834	1.3132	0.0758388	0.0731316	0.118331	1.1908	1.1834	1.3132
P36776	Lon protease homolog, mitochondrial	1.3738	1.0121	1.3153	0.137924	0.00522342	0.119025	1.3738	1.0121	1.3153
O43592	Exportin-T	0.7716	1.9845	1.3168	-0.112608	0.297651	0.11952	-1.29601	1.9845	1.3168
Q14697	Neutral alpha-glucosidase AB	1.9301	0.9898	1.3215	0.28558	-0.00445255	0.121067	1.9301	-1.01031	1.3215
P28331	NADH-ubiquinone oxidoreductase 75 kDa subunit, mitochondrial	1.5891	1.2578	1.333	0.201151	0.0996116	0.12483	1.5891	1.2578	1.333
Q13011	Delta(3,5)-Delta(2,4)-dienoyl-CoA isomerase, mitochondrial	1.9907	0.9742	1.3353	0.299006	-0.0113519	0.125579	1.9907	-1.02648	1.3353
Q99623	Prohibitin-2	2.2099	1.0666	1.338	0.344373	0.0280016	0.126456	2.2099	1.0666	1.338
Q9NYU2	UDP-glucose:glycoprotein glucosyltransferase 1	1.5251	0.9991	1.3491	0.183298	-0.000391041	0.130044	1.5251	-1.0009	1.3491
Q8N5K1	CDGSH iron-sulfur domain-containing protein 2	1.6474	1.3574	1.3547	0.216799	0.132708	0.131843	1.6474	1.3574	1.3547
Q08431	Lactadherin	2.0033	1.4687	1.3568	0.301746	0.166933	0.132516	2.0033	1.4687	1.3568
Q9Y2B0	Protein canopy homolog 2	2.0163	1.1288	1.3672	0.304555	0.052617	0.135832	2.0163	1.1288	1.3672
Q04917	14-3-3 protein eta	1.3475	1.9763	1.3707	0.129529	0.295853	0.136942	1.3475	1.9763	1.3707
P27824	Calnexin	2.7775	0.9361	1.3891	0.443654	-0.0286778	0.142734	2.7775	-1.06826	1.3891
P56134	ATP synthase subunit f, mitochondrial	2.0175	1.0352	1.3939	0.304814	0.0150243	0.144232	2.0175	1.0352	1.3939
P35232	Prohibitin	1.9395	1.0353	1.3984	0.28769	0.0150662	0.145631	1.9395	1.0353	1.3984
P32970	CD70 antigen	1.5097	0.9824	1.3994	0.178891	-0.00771165	0.145942	1.5097	-1.01792	1.3994
P11021	78 kDa glucose-regulated protein	2.0545	1.0362	1.4031	0.312706	0.0154436	0.147089	2.0545	1.0362	1.4031
Q16658	Fascin	1.3314	1.3257	1.4172	0.124309	0.122445	0.151431	1.3314	1.3257	1.4172
Q9BVC6	Transmembrane protein 109	1.9175	1.3892	1.4215	0.282735	0.142765	0.152747	1.9175	1.3892	1.4215
P22392	Nucleoside diphosphate kinase B	1.2978	1.5742	1.4229	0.113208	0.19706	0.153174	1.2978	1.5742	1.4229
P62314	Small nuclear ribonucleoprotein Sm D1	1.5117	1.2536	1.423	0.179466	0.098159	0.153205	1.5117	1.2536	1.423
P42167	Lamina-associated polypeptide 2, isoforms beta/gamma	2.1701	1.3329	1.4314	0.33648	0.124798	0.155761	2.1701	1.3329	1.4314
P00558	Phosphoglycerate kinase 1	1.4562	1.4835	1.4364	0.163221	0.171288	0.157275	1.4562	1.4835	1.4364
O43920	NADH dehydrogenase [ubiquinone] iron-sulfur protein 5	1.2272	1.2617	1.4403	0.0889153	0.100956	0.158453	1.2272	1.2617	1.4403
Q5JPE7	Nodal modulator 2	2.3487	1.2165	1.4501	0.370828	0.0851121	0.161398	2.3487	1.2165	1.4501
Q00653	Nuclear factor NF-kappa-B p100 subunit	1.652	1.3595	1.4601	0.21801	0.133379	0.164383	1.652	1.3595	1.4601
Q9Y6M9	NADH dehydrogenase [ubiquinone] 1 beta subcomplex subunit 9	2.0391	1.1639	1.465	0.309439	0.0659157	0.165838	2.0391	1.1639	1.465
P09669	Cytochrome c oxidase subunit 6C	2.2497	1.1109	1.4661	0.352125	0.045675	0.166164	2.2497	1.1109	1.4661
P62841	40S ribosomal protein S15	1.3029	1.4553	1.4721	0.114911	0.162953	0.167937	1.3029	1.4553	1.4721
P30040	Endoplasmic reticulum resident protein 29	2.4166	1.2124	1.4737	0.383205	0.0836459	0.168409	2.4166	1.2124	1.4737
O75746	Calcium-binding mitochondrial carrier protein Aralar1	2.1875	1.1928	1.4759	0.339948	0.0765676	0.169057	2.1875	1.1928	1.4759
Q08257	Quinone oxidoreductase	1.8764	1.0535	1.5083	0.273325	0.0226345	0.178488	1.8764	1.0535	1.5083
P14927	Cytochrome b-c1 complex subunit 7	2.4074	1.4992	1.5472	0.381548	0.17586	0.189546	2.4074	1.4992	1.5472
Q9UJZ1	Stomatin-like protein 2	2.0324	1.6165	1.5479	0.308009	0.208576	0.189743	2.0324	1.6165	1.5479
P00167	Cytochrome b5	1.3809	1.4121	1.5518	0.140162	0.149865	0.190836	1.3809	1.4121	1.5518
P27338	Amine oxidase [flavin-containing] B	2.3	1.0249	1.5541	0.361728	0.0106815	0.191479	2.3	1.0249	1.5541
Q8N1G4	Leucine-rich repeat-containing protein 47	1.4272	2.6055	1.5594	0.154485	0.415891	0.192958	1.4272	2.6055	1.5594
O43169	Cytochrome b5 type B	1.8803	0.9248	1.571	0.274227	-0.0339522	0.196176	1.8803	-1.08131	1.571
Q9NZ08	Endoplasmic reticulum aminopeptidase 1	2.6484	1.4265	1.5742	0.422984	0.154272	0.19706	2.6484	1.4265	1.5742
Q9BPW8	Protein NipSnap homolog 1	1.5315	1.5171	1.5928	0.185117	0.181014	0.202161	1.5315	1.5171	1.5928
O00264	Membrane-associated progesterone receptor component 1	2.0435	1.4086	1.6016	0.310375	0.148788	0.204554	2.0435	1.4086	1.6016
Q13469	Nuclear factor of activated T-cells, cytoplasmic 2	1.7536	1.8495	1.6224	0.243931	0.267054	0.210158	1.7536	1.8495	1.6224
P62805	Histone H4	4.0626	0.8948	1.6237	0.608804	-0.048274	0.210506	4.0626	-1.11757	1.6237
P32119	Peroxiredoxin-2	1.4464	1.8107	1.6328	0.160288	0.257847	0.212933	1.4464	1.8107	1.6328
P09972	Fructose-bisphosphate aldolase C	1.5372	2.2904	1.6344	0.18673	0.359911	0.213358	1.5372	2.2904	1.6344
O75964	ATP synthase subunit g, mitochondrial	2.6896	1.821	1.6366	0.429688	0.26031	0.213943	2.6896	1.821	1.6366
O96000	NADH dehydrogenase [ubiquinone] 1 beta subcomplex subunit 10	1.9266	1.3179	1.6942	0.284792	0.119882	0.228965	1.9266	1.3179	1.6942
P13667	Protein disulfide-isomerase A4	2.396	1.2863	1.7021	0.379487	0.109342	0.230985	2.396	1.2863	1.7021
P35637	RNA-binding protein FUS	2.0954	1.1225	1.7664	0.321267	0.0501863	0.247089	2.0954	1.1225	1.7664
P78347	General transcription factor II-I	1.69	1.3503	1.7757	0.227887	0.13043	0.24937	1.69	1.3503	1.7757
P27797	Calreticulin	1.9653	0.8625	1.7937	0.293429	-0.0642409	0.25375	1.9653	-1.15942	1.7937
P07741	Adenine phosphoribosyltransferase	1.6084	1.9277	1.8166	0.206394	0.285039	0.259259	1.6084	1.9277	1.8166
Q15691	Microtubule-associated protein RP/EB family member 1	1.6988	1.9134	1.8537	0.230142	0.281806	0.268039	1.6988	1.9134	1.8537
P13073	Cytochrome c oxidase subunit 4 isoform 1, mitochondrial	3.0895	1.2176	1.8579	0.489888	0.0855046	0.269022	3.0895	1.2176	1.8579
Q96KP4	Cytosolic non-specific dipeptidase	2.1889	4.6753	1.9827	0.340226	0.669809	0.297257	2.1889	4.6753	1.9827
Q92556	Engulfment and cell motility protein 1	1.1977	1.5286	2.0284	0.078348	0.184294	0.307154	1.1977	1.5286	2.0284
Q13404	Ubiquitin-conjugating enzyme E2 variant 1	1.9392	1.5974	2.0334	0.287623	0.203414	0.308223	1.9392	1.5974	2.0334
O95168	NADH dehydrogenase [ubiquinone] 1 beta subcomplex subunit 4	2.0676	1.3584	2.079	0.315467	0.133028	0.317854	2.0676	1.3584	2.079
P01903	HLA class II histocompatibility antigen, DR alpha chain	3.1856	1.2446	2.0889	0.503191	0.0950298	0.319918	3.1856	1.2446	2.0889
P00403	Cytochrome c oxidase subunit 2	3.5413	1.8233	2.1356	0.549163	0.260858	0.32952	3.5413	1.8233	2.1356
P13760	HLA class II histocompatibility antigen, DRB1-4 beta chain	3.9036	1.6539	2.3078	0.591465	0.218509	0.363198	3.9036	1.6539	2.3078
P02768	Serum albumin	81.8951	45.6822	2.7878	1.91326	1.65975	0.445262	81.8951	45.6822	2.7878
Q15942	Zyxin	2.3349	1.7459	3.094	0.368268	0.242019	0.49052	2.3349	1.7459	3.094
P02792	Ferritin light chain	5.8637	0.814	3.2238	0.768172	-0.0893756	0.508368	5.8637	-1.2285	3.2238
Q6IBS0	Twinfilin-2	1.7325	1.4456	3.8327	0.238673	0.160048	0.583505	1.7325	1.4456	3.8327
P02788	Lactotransferrin	27.7112	36.3884	29.7374	1.44266	1.56096	1.4733	27.7112	36.3884	29.7374
